# Supplementary material for: Comparison between the areas of scarred and active toxoplasmic retinochoroiditis
Source: Eye (Lond). 2020 Nov 24;35(10):2733–9. doi: 10.1038/s41433-020-01290-3 (PMC8452670; doi:10.1038/s41433-020-01290-3)
Supplement: Supplementary file 1 — AT - Asseessment of the areas [file 41433_2020_1290_MOESM1_ESM.xlsx]

## Sheet: Feuil1
Genre	Toxoplasmose congénitale	Age des patients à la première photographie	Statut immunitaire	Délai première image - début symptômes	Délai entre images	Zone du foyer actif	Distance à la cicatrice la plus proche	Présence de lésions cicatricielles controlatérales	Toutes les aires papillaires corrigées pour avoir l'aire initiale		Tous les diamètres papillaires corrigés	Aire papillaire sur photo finale	Aire papillaire corrigée pour être à l'échelle de photo initiale	Aire papillaire sur photo initiale	traitement anti parasitaire	Durée traitement antiparasitaire	Corticothérapie	Aire référence initiale	Aire référence finale	Coefficient de correction		Foyer actif contigu cicatrice	Cicatrice contigue au foyer actif	Somme foyer actif contigu et zone cicatricielle	Cicatrice totale finale dans contexte foyer actif contigu cicatrice	Cicatrice totale corrigée dans le cas d'un foyer initial contigu d'une cicatrice	Aire cicatrice atrophique du foyer actif dans cas ou foyer initial contigu à une cicatrice estimée par soustraction	Rapport aire cicatricielle atrophique corrigée estimée par soustraction sur aire lésion initiale active	Toutes les aires papillaires corrigées pour avoir l'aire initiale	Aire du foyer actif exprimée en aire papillaire	Aire cicatrice totale exprimée en aire papillaire	Aire cicatrice de la zone d'activité exprimée en diamètre papillaire, dans le cas d'un foyer actif contigu à une cicatrice	Aire du foyer initial si détaché de cicatrices	Aire cicatrice finale en cas de foyer non contigu	Taille corrigée de la cicatrice finale quand foyer initial non contigu à la cicatrice	Rapport lésion initiale sur cicatrice corrigée en cas de foyer initial non contigu d'une cicatrice	Toutes les aires papillaires corrigées pour avoir l'aire initiale	Aire du foyer actif en aire papillaire	Aires de la cicatrice atrophique exprimée en diamètre papillaire	Tous les rapports de croissance	Aire des cicatrices de foyers actifs tous types confondus exprimée en aire papillaire	Aire des foyers actifs en aire papillaire	Note optos
F		40.325	Normal	12	79	2	42.9		110165	110165	132.447	98135.3	110165		AUCUN	#VALUE!	NON	246105	219231	1.12258				0		0	0	0	110165	0	0	0	23553.5	69134.4	77609.1	3.29501	110165	0.213802	0.704481	3.29501	0.704481	0.213802
M		24.0556	Normal	7	17	2 proche	0		67882.5	67882.5	103.968	63759.8	67882.5		MZ	21		76636.3	71982	1.06466		3688.89	97031.8	100721	97347.5	103642	6610.19	1.79192	67882.5	0.0543423	1.52679	0.0973769			0	0	67882.5	0	0	1.79192	0.0973769	0.0543423
M		33.9806	Normal	9	48	1	0		86671	86671	117.478	0	0	86671	MZ	25		184010	172901	1.06425		24563.5	103022	127586	158039	168194	65171.6	2.65319	86671	0.283411	1.9406	0.751943					86671	0	0	2.65319	0.751943	0.283411
F		24.9972	Normal	9	50	1	0		67861.3	67861.3	103.952	65205.4	67861.3		MZ	28		171259	164556	1.04073		18308.2	14180.6	32488.7	45951	47822.7	33642.1	1.83755	67861.3	0.269788	0.704712	0.495748			0	0	67861.3	0	0	1.83755	0.495748	0.269788
F		29.1333	Normal	20	85	2	0		67295.8	67295.8	103.518	60926.2	67295.8		MZ	25		322504	291979	1.10455		61610.8	120174	181785	187066	206623	86449.1	1.40315	67295.8	0.915522	3.07037	1.28461			0	0	67295.8	0	0	1.40315	1.28461	0.915522
M		59.2194	Normal	6	39	1	0		102656	102656	127.854		0	102656	MZ	32		94735.3	78199.7	1.21145		14928.3	39772.2	54700.6	57130.7	69211.2	29439	1.97202	102656	0.14542	0.674203	0.286772			0	0	102656	0	0	1.97202	0.286772	0.14542
M		39.1222	Normal	0	191	1	471.546		53428.6	53428.6	92.2374		0	53428.6	MZ	31		143587	126137	1.13834				0		0	0	0	53428.6	0	0	0	47073.7	74884.7	85244.2	1.81087	53428.6	0.881059	1.59548	1.81087	1.59548	0.881059
F		39.1	Normal	4	425	1 péri pap	0	oui	64287.4	64287.4	101.177	64287.4	63813.8	64287.4	MZ	22		371440	374196	0.992633		64322	26026.2	90348.1	131348	130380	104354	1.62237	64287.4	1.00054	2.02808	1.62324			0	0	64287.4	0	0	1.62237	1.62324	1.00054
M		42.05	Normal	47	59	2	0		58059.8	58059.8	96.1519		0	58059.8	MZ	21		96011.1	91452.4	1.04985		553878	175288	729166	891364	935797	760508	1.37306	58059.8	9.53979	16.1178	13.0987			0	0	58059.8	0	0	1.37306	13.0987	9.53979
F		33.4694	Normal	19	3141	2	AUCUNE CICATRICE		51970.6	51970.6	90.9701		0	51970.6	AUCUN	#VALUE!	NON	96594.7	176469	0.547374				0		0	0	0	51970.6	0	0	0	24794.4	54207.4	29671.7	1.19671	51970.6	0.477086	0.570934	1.19671	0.570934	0.477086
F		54.2917	Normal	0	31	2	0		56057	56057	94.479	56240.1	56057		AUCUN	#VALUE!	NON	339125	340233	0.996745		12680.7	188952	201633	224619	223888	34936.2	2.75506	56057	0.226211	3.99394	0.623226			0	0	56057	0	0	2.75506	0.623226	0.226211
F		31.9472	Normal	30	253	3	AUCUNE CICATRICE		67737.7	67737.7	103.857		0		AUCUN	#VALUE!	NON	136572	125439	1.08875				0		0	0	0	67737.7	0	0	0	505163	459788	500594	0.990954	67737.7	7.45764	7.39018	0.990954	7.39018	7.45764
M		32.0667	Normal	7	32	1 péripap	0		100066	100066	126.23		0	100066	MZ	25		193287	178994	1.07985		297946	113291	411237	372956	402737	289446	0.971471	100066	2.97751	4.02473	2.89256			0		100066	0	0	0.971471	2.89256	2.97751
M		34.1972	Normal	19	13	1 péri pap	AUCUNE CICATRICE		89118.7	89118.7	119.125		0	89118.7	MZ	29		126365	127348	0.992283				0		0	0	0	89118.7	0	0	0	5973.04	5973.04	5926.95	0.992283	89118.7	0.0670235	0.0665062	0.992283	0.0665062	0.0670235
F		22.4167	Normal	6	36	2	810.326		68348.5	68348.5	104.324		0	68348.5	MZ	36		244724	235637	1.03856				0		0	0	0	68348.5	0	0	0	121508	198642	206302	1.69785	68348.5	1.77777	3.01839	1.69785	3.01839	1.77777
M		35.0889		ZZ	174	2	0	oui	40655.2	40655.2	80.4596		0	40655.2		0		30033.1	28645	1.04846		294656	219252	513908	886847	929824	710572	2.41153	40655.2	7.24769	22.871	17.478			0	0	40655.2	0	0	2.41153	17.478	7.24769
F		58.7806	ID	10	55	2 proche	0		62033.9	62033.9	99.3882	71551.1	62033.9		MZ	24		41368.6	47715.4	0.866987		65335.3	202577	267912	304271	263799	61222.5	0.937051	62033.9	1.05322	4.2525	0.98692					62033.9	0	0	0.937051	0.98692	1.05322
F		22.7222	Normal	10	97	2 proche	AUCUNE CICATRICE		76805.1	76805.1	110.59		0	76805.1	MZ	24		512035	504327	1.01528				0		0	0	0	76805.1	0	0	0	89015.5	71134.3	72221.5	0.811335	76805.1	1.15898	0.940322	0.811335	0.940322	1.15898
F		66.5194	Normal	39	25	2	AUCUNE CICATRICE		58008.2	58008.2	96.1092		0		MZ	40		2121.8	2167.28	0.979014				0		0	0	0	58008.2	0	0	0	287739	298551	292286	1.0158	58008.2	4.96031	5.0387	1.0158	5.0387	4.96031
F	Congénitale	32.45	Normal	17	14	2	0		83805.4	83805.4	115.52		0	83805.4	MZ	20		62563.3	61175.6	1.02268		43050.8	115056	158107	216893	221813	106757	2.47979	83805.4	0.5137	2.64676	1.27386			0	0	83805.4	0	0	2.47979	1.27386	0.5137
F		16.1667	Normal	20	301	1	AUCUNE CICATRICE		74601.5	74601.5	108.992		0	74601.5	MZ	30		209352	149091	1.40419						0	0	0	74601.5	0	0	0	76045.3	30494.6	42820.2	0.563087	74601.5	1.01935	0.573985	0.563087	0.573985	1.01935
F	Congénitale	12.7389	Normal	5	131	1	177.267	Lésions bilatérales	79783	79783	112.713		0	79783	MZ	42		107980	99432.4	1.08596				0		0	0	0	79783	0	0	0	23719.3	5608.93	6091.08	0.256798	79783	0.297298	0.0763456	0.256798	0.0763456	0.297298
M		68.8083	Normal	77	663	1	AUCUNE CICATRICE		63798.2	63798.2	100.792		0	63798.2	MZ	64		272533	217114	1.25525				0		0	0	0	63798.2	0	0	0	29684.3	56709.1	71184.2	2.39804	63798.2	0.465284	1.11577	2.39804	1.11577	0.465284
M		69.8639	ID	16	116	1	AUCUNE CICATRICE		52118.5	52118.5	91.0996		0	52118.5	MZ	45		120953	165455	0.73103				0		0	0	0	52118.5	0	0	0	276853	251517	183866	0.66413	52118.5	5.31199	3.52785	0.66413	3.52785	5.31199
M		19.4972	Normal	23	21	1 péri pap	AUCUNE CICATRICE		69099.9	69099.9	104.896		0	69099.9	MZ	43		307132	302799	1.01431				0		0	0	0	69099.9	0	0	0	2633.47	1715.31	1739.86	0.660672	69099.9	0.038111	0.0251789	0.660672	0.0251789	0.038111
M		52.4389	Normal	11	304	2	116		57336.1	57336.1	95.5508	56128.6	57336.1		MZ	27		38976.4	38155.6	1.02151				0		0	0	0	57336.1	0	0	0	38845.7	21266.1	21723.6	0.559229	57336.1	0.677508	0.378882	0.559229	0.378882	0.677508
F		27.8639	Normal	4	157	1	AUCUNE CICATRICE		57160.3	57160.3	95.4042		0	57160.3	MZ (MA 1 jour)	23		754925	1.13396e+06	0.665744				0		0	0	0	57160.3	0	0	0	23242.3	17752.3	11818.5	0.508488	57160.3	0.406617	0.20676	0.508488	0.20676	0.406617
F		30.1028	Normal	15	20	1	0		44943.6	44943.6	84.5968		0	44943.6	MZ	27		54382.2	80274.6	0.677453		91650.6	37933.2	129584	273429	185235	147302	1.60721	44943.6	2.03924	4.1215	3.27749			0	0	44943.6	0	0	1.60721	3.27749	2.03924
M		55.0389	ID	6	163	1	AUCUNE CICATRICE		69443	69443	105.156		0	69443	MZ	38		41207	92357	0.446171				0		0	0	0	69443	0	0	0	53935.4	59055.8	26349	0.488528	69443	0.776686	0.379433	0.488528	0.379433	0.776686
M		30.9833	Normal	26	92	2	AUCUNE CICATRICE		81391.9	81391.9	113.844		0	81391.9	AUCUN	#VALUE!		335976	335022	1.00285				0		0	0	0	81391.9	0	0	0	83295.6	123315	123666	1.48467	81391.9	1.02339	1.51939	1.48467	1.51939	1.02339
M		36.3444	Normal	13	20	1	0		72772.9	72772.9	107.648	69206.5	72772.9		MZ stoppé à J11 devant absence nécessité traitement	11	NON	59574	56654.4	1.05153		14862.2	141622	156484	154633	162601	20979.3	1.41159	72772.9	0.204227	2.23437	0.288284			0	0	72772.9	0	0	1.41159	0.288284	0.204227
M		19.2639	Normal	13	92	2	0		68569	68569	104.492	61559.4	68569		MZ	23		180891	162399	1.11387		331274	31684.3	362959	428132	476883	445198	1.3439	68569	4.83126	6.95479	6.49271			0	0	68569	0	0	1.3439	6.49271	4.83126
F		27.0417		ZZ	61	1	0	oui	70792.9	70792.9	106.173		0	70792.9		0		572420	429461	1.33288		47078.1	120148	167226	242336	323004	202856	4.30892	70792.9	0.665012	4.56266	2.86548			0	0	70792.9	0	0	4.30892	2.86548	0.665012
M		61.2667	Normal	5	188	2	0		72120.7	72120.7	107.164		0	72120.7	MZ	34	NON	108376	121995	0.88837		79129.7	103447	182576	179762	159696	56248.9	0.710844	72120.7	1.09718	2.21428	0.779927			0	0	72120.7	0	0	0.710844	0.779927	1.09718
F	Congénitale	19	Normal	13	23	1	0		66945.3	66945.3	103.248		0	66945.3	MZ	34		278621	268446	1.03791		55953.1	168633	224586	282596	293308	124675	2.22821	66945.3	0.835803	4.38131	1.86235			0	0	66945.3	0	0	2.22821	1.86235	0.835803
F		20.1056	Normal	7	256	2 proche	AUCUNE CICATRICE		66686.9	66686.9	103.048		0	66686.9	MZ	43		369148	232444	1.58812				0		0	0	0	66686.9	0	0	0	132542	50681.2	80487.8	0.607263	66686.9	1.98752	1.20695	0.607263	1.20695	1.98752
F		21.1778	Normal	7	147	2	AUCUNE CICATRICE		56670	56670	94.9942		0	56670	MZ	25		220194	223182	0.986612				0		0	0	0	56670	0	0	0	122918	107979	106534	0.866707	56670	2.16901	1.87989	0.866707	1.87989	2.16901
F		24.3889	Normal	14	35	1	AUCUNE CICATRICE		80121.7	80121.7	112.952		0	80121.7	MZ	29		109724	155028	0.70777				0		0	0	0	80121.7	0	0	0	130317	353841	250438	1.92176	80121.7	1.62649	3.12572	1.92176	3.12572	1.62649
F		20.6833	Normal	7	22	1	93.604		68937.5	68937.5	104.773		0	68937.5	MZ	26		60854.1	59092.8	1.02981				0		0	0	0	68937.5	0	0	0	6945.12	14401.3	14830.6	2.13539	68937.5	0.100745	0.215131	2.13539	0.215131	0.100745
F	Congénitale	17.3722	Normal	7	2101	1	42.469		55538.4	55538.4	94.0409		0	55538.4	MZ	3		150425	212869	0.706654				0		0	0	0	55538.4	0	0	0	1401.5	3026.38	2138.6	1.52594	55538.4	0.0252348	0.0385067	1.52594	0.0385067	0.0252348
M		28.4889	Normal	30	24	1 péri pap	AUCUNE CICATRICE		60232.3	60232.3	97.9343	56570.2	60232.3		MZ	23		193349	181594	1.06474				0		0	0	0	60232.3	0	0	0	343369	227729	242471	0.706153	60232.3	5.70074	4.0256	0.706153	4.0256	5.70074
M		19.3583	Normal	14	45	1			53910.2	53910.2			0	53910.2		38		493830	502606	0.982539		80955.6	59256.8	140212	147009	144442	85185.3	1.05225	53910.2	1.50167	2.67931	1.58013			0	0	53910.2	0	0	1.05225	1.58013	1.50167
M		24.4806	Normal	5	27	2			51608.9	51608.9			0	51608.9	AUCUN	#VALUE!	NON	122050	122470	0.99657		12452.2	38051.7	50503.8	45516.6	45360.5	7308.82	0.586951	51608.9	0.24128	0.878928	0.141619			0	0	51608.9	0	0	0.586951	0.141619	0.24128
F		27.9667	Normal	7	21	1			68155.5	68155.5			0	68155.5	MA	24		285536	278237	1.02623				0		0	0	0	68155.5	0	0	0	81643.9	110786	113693	1.39254	68155.5	1.19791	1.66813	1.39254	1.66813	1.19791
F		26.8417	Normal	1	128	1			73592.9	73592.9			0	73592.9		21		455015	463499	0.981695				0		0	0	0	73592.9	0	0	0	137232	92575.8	90881.2	0.662243	73592.9	1.86475	1.23492	0.662243	1.23492	1.86475
M		29.075	Normal	8	25	1			52713.2	52713.2			0	52713.2		25		230796	384763	0.599841				0		0	0	0	52713.2	0	0	0	18080.5	44175.2	26498.1	1.46556	52713.2	0.342998	0.502684	1.46556	0.502684	0.342998
F		26.9667	Normal	7	38	2			78295.4	78295.4			0	78295.4		15	NON	439894	428064	1.02764		12790.9	173681	186471	188157	193357	19676	1.53828	78295.4	0.163368	2.46958	0.251305			0	0	78295.4	0	0	1.53828	0.251305	0.163368
M		19.9444	Normal	7	815	1 péri pap	Aucune cicatrice		82005.1	82005.1		59681.2	82005.1			25		469992	342048	1.37405				0		0	0	0	82005.1	0	0	0	16975.4	2946.68	4048.89	0.238515	82005.1	0.207004	0.0493736	0.238515	0.0493736	0.207004
F		29.8694	Normal	4	34	1 péri pap	Aucune cicatrice		74433.6	74433.6		70156.4	74433.6			27		284470	268123	1.06097				0		0	0	0	74433.6	0	0	0	45430.8	8770.39	9305.09	0.204819	74433.6	0.610353	0.125012	0.204819	0.125012	0.610353
F		18.3361	Normal	12	220	2	Aucune cicatrice		57218.8	57218.8		42544.6	57218.8		MZ 4 jours !	4	NON	46481.7	34561.1	1.34491				0		0	0	0	57218.8	0	0	0	88314.3	298909	402007	4.552	57218.8	1.54345	7.02579	4.552	7.02579	1.54345
M		22.3972	Normal	30	17	2			7350.56	7350.56			0	7350.56		27		7613.16	7411.84	1.02716		11827.5	6770.69	18598.2	29852.8	30663.7	23893	2.02012	7350.56	1.60906	4.17161	3.25049			0	0	7350.56	0	0	2.02012	3.25049	1.60906
F	Congénitale	38.0417	Normal	7	63	1 péri pap			65786.2	65786.2		65566.8	65786.2			21		405758	404405	1.00334		50297.8	112020	162318	139329	139795	27774.7	0.552206	65786.2	0.764565	2.12499	0.422197			0	0	65786.2	0	0	0.552206	0.422197	0.764565
F		16.0833	Normal	2	76	2			1703.49	1703.49			0	1703.49		17		10241.7	19664.2	0.52083				0		0	0	0	1703.49	0	0	0	254.152	76.813	40.0065	0.157412	1703.49	0.149194	0.023485	0.157412	0.023485	0.149194
M		16.125	Normal	5	34	2			65141.7	65141.7			0	65141.7		34		439570	573672	0.766239				0		0	0	0	65141.7	0	0	0	6905.67	2289.54	1754.34	0.254043	65141.7	0.10601	0.0269311	0.254043	0.0269311	0.10601
M		56.5417	Normal	45	62	2	Aucune cicatrice		41703.3	41703.3		44971	41703.3		AUCUN	#VALUE!	NON	15699.6	16929.8	0.927337				0		0	0	0	41703.3	0	0	0	51454.7	104470	96879.2	1.88281	41703.3	1.23383	2.32306	1.88281	2.32306	1.23383
F		40.1778	Normal	8	103	3			73556.1	73556.1			0	73556.1	AUCUN	#VALUE!	NON	145266	137993	1.05271		104473	476387	580860	691812	728277	251890	2.41105	73556.1	1.42032	9.90097	3.42446			0	0	73556.1	0	0	2.41105	3.42446	1.42032
F		40.6	Normal	10	130	2			58476.7	58476.7			0	58476.7		25		237944	256707	0.926909		44682.5	188269	232951	322527	298953	110684	2.47713	58476.7	0.764107	5.11234	1.8928			0	0	58476.7	0	0	2.47713	1.8928	0.764107
F		19.175	Normal	7	198	2	Aucune cicatrice		80219	80219		79719.7	80219		MZ 1 prise	1	NON	507713	504553	1.00626				0		0	0	0	80219	0	0	0	43864.9	94622.2	95214.8	2.17064	80219	0.546814	1.18694	2.17064	1.18694	0.546814
F		35.2667	Normal	20	361	2			75841.9	75841.9			0	75841.9	MA	11		249388	261303	0.954403		30255.7	260631	290887	277886	265215	4584.5	0.151525	75841.9	0.398931	3.49695	0.0604481			0	0	75841.9	0	0	0.151525	0.0604481	0.398931
F		21.0944	Normal	3	714	1			66194.4	66194.4			0	66194.4		26		753328	786182	0.958212				0		0	0	0	66194.4	0	0	0	55529.3	75312.4	72165.2	1.29959	66194.4	0.838882	1.0902	1.29959	1.0902	0.838882
M		33.3778	Normal	6	39	1 péri pap	Aucune cicatrice		64017.1	64017.1		63082.3	64017.1			28		330703	325874	1.01482				0		0	0	0	64017.1	0	0	0	10274.2	4702.79	4772.48	0.46451	64017.1	0.160492	0.0745501	0.46451	0.0745501	0.160492
F		41.3972	Normal	9	48	1 péri pap	Aucune cicatrice		22090.4	22090.4			0	22090.4		46	NON	115362	428168	0.269431				0		0	0	0	22090.4	0	0	0	1406.68	951.985	256.494	0.18234	22090.4	0.0636784	0.0116111	0.18234	0.0116111	0.0636784
F		18.2194	Normal	30	105	2	Aucune cicatrice		56241.4	56241.4			0	56241.4		28		285900	296610	0.963894				0		0	0	0	56241.4	0	0	0	19662	30901.9	29786.1	1.51491	56241.4	0.349601	0.529612	1.51491	0.529612	0.349601
M		26.1722	Normal	45	239	3			19205.9	19205.9			0	19205.9		23		379904	363258	1.04582				0		0	0	0	19205.9	0	0	0	16944	17092	17875.2	1.05496	19205.9	0.882231	0.930716	1.05496	0.930716	0.882231	Optos
M		16.825	Normal	21	26	2	Aucune cicatrice		66826.4	66826.4			0	66826.4		21		294478	261253	1.12718				0		0	0	0	66826.4	0	0	0	168846	215190	242557	1.43656	66826.4	2.52663	3.62966	1.43656	3.62966	2.52663
F		17.2389		ZZ	381	2			70962	70962		48566.4	70962			0		181096	123942	1.46113		39783.1	6909.62	46692.7	75701.1	110609	103700	2.60663	70962	0.560625	1.55871	1.46134			0	0	70962	0	0	2.60663	1.46134	0.560625
F		52.5861	Normal	7	1675	2			33638.8	33638.8			0	33638.8	AUCUN	#VALUE!	NON	201686	386720	0.52153				0		0	0	0	33638.8	0	0	0	1788.55	4738.29	2471.16	1.38166	33638.8	0.0531692	0.0734615	1.38166	0.0734615	0.0531692
M		15.4583	Normal	6	35	1 péri pap	Aucune cicatrice		23416.2	23416.2			0	23416.2		26		152885	157684	0.969561				0		0	0	0	23416.2	0	0	0	9311.91	1448.59	1404.5	0.150828	23416.2	0.39767	0.0599799	0.150828	0.0599799	0.39767
M		40.8917	Normal	2	48	2			76630.1	76630.1		78355.9	76630.1			21		275472	281676	0.977975		72768.2	43325.1	116093	163428	159829	116504	1.60103	76630.1	0.949603	2.08572	1.52034			0	0	76630.1	0	0	1.60103	1.52034	0.949603
F		21.4917	Normal	14	47	2 proche	Aucune cicatrice		72444.5	72444.5			0	72444.5		15		838483	785917	1.06689				0		0	0	0	72444.5	0	0	0	26682	6844.13	7301.9	0.273664	72444.5	0.36831	0.100793	0.273664	0.100793	0.36831
M		45.8389	Normal	26	415	2			25710.7	25710.7			0	25710.7	AUCUN	#VALUE!	NON	265093	325055	0.815533				0		0	0	0	25710.7	0	0	0	7915.66	19063.7	15547.1	1.96409	25710.7	0.307874	0.604693	1.96409	0.604693	0.307874
F		47.7194		ZZ	1299	1			86801.6	86801.6			0	86801.6		0		712756	655826	1.08681				0		0	0	0	86801.6	0	0	0	76379.3	177332	192726	2.52327	86801.6	0.87993	2.2203	2.52327	2.2203	0.87993
M		20.0417	Normal	7	43	1 péri pap	Aucune cicatrice		477717	477717			0	477717	2 premiers jours ttt antipara par MA, puis MZ	24		593101	596406	0.994458				0		0	0	0	477717	0	0	0	1694.11	6732.99	6695.68	3.95233	477717	0.00354626	0.014016	3.95233	0.014016	0.00354626
F		55.825	Normal	28	278	2			63448.5	63448.5		65833.7	63448.5			21		235780	244643	0.96377		74697.9	207032	281730	250917	241826	34794	0.465797	63448.5	1.1773	3.81137	0.548382			0	0	63448.5	0	0	0.465797	0.548382	1.1773
M		38.4222	Normal	4	476	1			63980.4	63980.4			0	63980.4		25		207647	196478	1.05685				0		0	0	0	63980.4	0	0	0	19917.6	16420.9	17354.4	0.871309	63980.4	0.311308	0.271245	0.871309	0.271245	0.311308
F		24.0361	Normal	9	134	1	Aucune cicatrice		64672.4	64672.4			0	64672.4		38		269625	289977	0.929817				0		0	0	0	64672.4	0	0	0	31292.2	52354.8	48680.4	1.55567	64672.4	0.483857	0.752723	1.55567	0.752723	0.483857
M		21.1167	Normal	16	20	2	Aucune cicatrice		6634.62	6634.62			0	6634.62		22		35490.5	81321.6	0.436422				0		0	0	0	6634.62	0	0	0	14352.7	10915	4763.55	0.331893	6634.62	2.1633	0.717984	0.331893	0.717984	2.1633	Optos
M		18.2361	Normal	12	20	3			574.186	574.186			0	574.186		52		12459.2	57106.7	0.218175		2400.1	2052.89	4452.99	31093.9	6783.89	4731.01	1.97117	574.186	4.18	11.8148	8.2395			0	0	574.186	0	0	1.97117	8.2395	4.18	Optos
F		60.6389	Normal	5	21	2	Aucune cicatrice		88184	88184		72997.4	88184			21	NON	323662	267923	1.20804				0		0	0	0	88184	0	0	0	35807.4	15003.9	18125.4	0.506192	88184	0.406053	0.205541	0.506192	0.205541	0.406053
M		31.6722	Normal	21	29	3		Oui	7086.14	7086.14			0	7086.14		25		8055.2	26469.2	0.304324		616.222	20316.4	20932.7	67608.5	20574.9	258.431	0.41938	7086.14	0.0869616	2.90354	0.03647			0	0	7086.14	0	0	0.41938	0.03647	0.0869616	Optos
F		29.0361	Normal	7	62	2			60684.2	60684.2			0	60684.2		21		419829	482196	0.870662		141287	160398	301685	296746	258365	97967.9	0.693396	60684.2	2.32824	4.25754	1.61439			0	0	60684.2	0	0	0.693396	1.61439	2.32824
M		30.5889	Normal		250	2			66111.3	66111.3		68914.6	66111.3			2	NON	322883	336574	0.959323				0		0	0	0	66111.3	0	0	0	180753	215316	206557	1.14276	66111.3	2.73407	3.12439	1.14276	3.12439	2.73407
F		56.8667	Normal	9	377	3	Aucune cicatrice		72305.6	72305.6		71200.7	72305.6			30		250302	246477	1.01552				0		0	0	0	72305.6	0	0	0	59703.4	84318.3	85626.7	1.4342	72305.6	0.82571	1.18423	1.4342	1.18423	0.82571
F		14.6722	Normal	7	55	1			75265.9	75265.9			0	75265.9		11		510470	470344	1.08531		5394.13	50722.7	56116.8	48585.6	52730.6	2007.91	0.37224	75265.9	0.0716677	0.700591	0.0266776			0	0	75265.9	0	0	0.37224	0.0266776	0.0716677
F		27.7639	Normal	36	15	2		Oui	47589.2	47589.2			0	47589.2	10 jours de MZ seulement	10	NON	336574	225295	1.49393				0		0	0	0	47589.2	0	0	0	14236	31553.8	47139	3.31126	47589.2	0.299143	0.99054	3.31126	0.99054	0.299143
F		42.35	Normal	7	110	2			62843.3	62843.3			0	62843.3	AUCUN	#VALUE!	NON	274490	264862	1.03635		51425.6	97358	148784	232309	240753	143395	2.78839	62843.3	0.818315	3.831	2.28178			0	0	62843.3	0	0	2.78839	2.28178	0.818315
M		58.0694		ZZ	204	2			22540.5	22540.5			0	22540.5		0		54177.5	107941	0.501919		45947.9	38653.3	84601.2	319708	160468	121814	2.65114	22540.5	2.03846	7.11907	5.40424			0	0	22540.5	0	0	2.65114	5.40424	2.03846
M		17.3972	Normal	15	56	2			80954.6	80954.6			0	80954.6	2 jours de MZ seulement	2	NON	226799	142012	1.59704		73935.9	26506.2	100442	47462.6	75799.7	49293.5	0.666706	80954.6	0.913301	0.936323	0.608903			0	0	80954.6	0	0	0.666706	0.608903	0.913301
F		67.2278	Normal	39	864	2			47831.9	47831.9			0	47831.9	AUCUN	#VALUE!	NON	300869	332513	0.904835				0		0	0	0	47831.9	0	0	0	57183	136201	123239	2.15517	47831.9	1.1955	2.5765	2.15517	2.5765	1.1955
M		18.9056	Normal	6	68	2	Aucune cicatrice		62861.4	62861.4			0	62861.4		22		168787	166694	1.01255				0		0	0	0	62861.4	0	0	0	16768	8985.93	9098.74	0.542625	62861.4	0.266746	0.144743	0.542625	0.144743	0.266746
M		39.0722	Normal	30	34	2			70481.4	70481.4		75595.3	70481.4			29		122870	131785	0.932352				0		0	0	0	70481.4	0	0	0	291642	312680	291528	0.999611	70481.4	4.13785	4.13624	0.999611	4.13624	4.13785
M		22.6583	Normal	10	374	1			71923.7	71923.7			0	71923.7		37		434220	482368	0.900184				0		0	0	0	71923.7	0	0	0	29099.6	41821.3	37646.9	1.29372	71923.7	0.404591	0.523429	1.29372	0.523429	0.404591
M		30.4083	Normal	9	20	1	Aucune cicatrice		52199.4	52199.4			0	52199.4		24		767378	503054	1.52544				0		0	0	0	52199.4	0	0	0	21086.3	7210.16	10998.7	0.521601	52199.4	0.403958	0.210705	0.521601	0.210705	0.403958
F	Congénitale	22.8778	Normal	5	1484	1			75862.2	75862.2			0	75862.2		18		513754	438815	1.17077				0		0	0	0	75862.2	0	0	0	7143.24	4788.54	5606.3	0.78484	75862.2	0.0941608	0.0739012	0.78484	0.0739012	0.0941608
M		26.0778		ZZ	47	1 péri pap	Aucune cicatrice		73269.9	73269.9		72324.9	73269.9			0		766108	756227	1.01307				0		0	0	0	73269.9	0	0	0	31156.8	28290.6	28660.3	0.919872	73269.9	0.425234	0.391161	0.919872	0.391161	0.425234
F		24.425	Normal	4	81	1 péri pap			59808.2	59808.2			0	59808.2		23		692306	695039	0.996068				0		0	0	0	59808.2	0	0	0	62700.9	8472.7	8439.38	0.134597	59808.2	1.04837	0.141108	0.134597	0.141108	1.04837
M		33.4111	Normal	4	1990	1 péri pap			58665.5	58665.5		63977.8	58665.5			22		416038	453712	0.916966				0		0	0	0	58665.5	0	0	0	15558.7	63028.7	57795.2	3.71466	58665.5	0.26521	0.985166	3.71466	0.985166	0.26521
M		67.4389	Normal	7	168	1			63325.2	63325.2			0	63325.2		36		499531	531668	0.939554				0		0	0	0	63325.2	0	0	0	27463.1	38595.1	36262.2	1.3204	63325.2	0.433684	0.572634	1.3204	0.572634	0.433684
M		22.8528	Normal	5	96	2			72424	72424			0	72424	7 jours ttt max	7		295027	302094	0.976606				0		0	0	0	72424	0	0	0	173724	190310	185858	1.06984	72424	2.39871	2.56624	1.06984	2.56624	2.39871
F		28.0028	Normal	8	690	2 proches			58832.7	58832.7			0	58832.7		23		1.0577e+06	742422	1.42466		66169.1	112002	178171	111245	158487	46485	0.702518	58832.7	1.1247	2.69385	0.790122			0	0	58832.7	0	0	0.702518	0.790122	1.1247
M		21.8417	Normal	14	20	1	Aucune cicatrice		71196.7	71196.7			0	71196.7		23		88378.9	92072.6	0.959882				0		0	0	0	71196.7	0	0	0	40596.9	26036.4	24991.8	0.61561	71196.7	0.570207	0.351025	0.61561	0.351025	0.570207
F		48.4028	Normal	21	54	2			53081.7	53081.7		46814.2	53081.7		2 jours de MZ seulement	2	NON	197252	173962	1.13388		67855.9	155163	223019	217312	246405	91242.1	1.34465	53081.7	1.27833	4.642	1.7189			0	0	53081.7	0	0	1.34465	1.7189	1.27833
M		48.0833	Normal	38	64	1	Aucune cicatrice		61843.7	61843.7			0	61843.7		21		293376	248236	1.18184				0		0	0	0	61843.7	0	0	0	184489	262645	310405	1.68251	61843.7	2.98316	5.01918	1.68251	5.01918	2.98316
F		46.1722	ID	10	221	1	Aucune cicatrice		53344	53344			0	53344	8 jours de MZ	14	NON	405586	497348	0.815497				0		0	0	0	53344	0	0	0	101193	158204	129014	1.27494	53344	1.89698	2.41854	1.27494	2.41854	1.89698
M		20.2444	Normal	29	91	2			56488	56488			0	56488		7	NON	543283	539970	1.00614		31542	8334	39876	74986.4	75446.4	67112.4	2.12772	56488	0.558384	1.33562	1.18808			0	0	56488	0	0	2.12772	1.18808	0.558384
M		39.5389	ID	13	628	1			73011.6	73011.6		51772.4	73011.6			22		626049	443930	1.41024				0		0	0	0	73011.6	0	0	0	20211.2	33229.1	46861.1	2.31857	73011.6	0.276822	0.64183	2.31857	0.64183	0.276822
M		22.9361	Normal	8	28	2			68599.3	68599.3		64326.4	68599.3			23		122767	115120	1.06643		53393.2	135801	189194	142748	152230	16428.9	0.307696	68599.3	0.778334	2.21912	0.23949			0	0	68599.3	0	0	0.307696	0.23949	0.778334
M	Congénitale	28.325	Normal	2	364	1			77216.7	77216.7			0	77216.7		30		630050	543313	1.15964		118969	32131.6	151101	141536	164131	131999	1.10953	77216.7	1.54072	2.12559	1.70946			0	0	77216.7	0	0	1.10953	1.70946	1.54072
F		19.5278	Normal	4	39	2			32544.4	32544.4			0	32544.4		41		29889	31090.8	0.961344		115066	257913	372978	385452	370552	112640	0.978916	32544.4	3.53566	11.3861	3.46111			0	0	32544.4	0	0	0.978916	3.46111	3.53566
M		22.9528	Normal	0	840	1	Aucune cicatrice		52308.9	52308.9			0	52308.9		29		515599	577771	0.892394				0		0	0	0	52308.9	0	0	0	30076.8	67557.8	60288.1	2.00447	52308.9	0.574984	1.15254	2.00447	1.15254	0.574984
M		26.0361	Normal	8	1050	1			64587.7	64587.7			0	64587.7	MZ relayé par Bactrim au long cours à partir du 06/09/2013	67	Bolus mais pas de relais per os	696318	715725	0.972884		15934.5	13143.2	29077.7	74854	72824.3	59681.1	3.74541	64587.7	0.24671	1.12753	0.924032			0	0	64587.7	0	0	3.74541	0.924032	0.24671
M		51.4	Normal	3	81	1			52686.5	52686.5		54703.1	52686.5			30		430955	447451	0.963134				0		0	0	0	52686.5	0	0	0	76448.8	127934	123218	1.61177	52686.5	1.45101	2.3387	1.61177	2.3387	1.45101
M		39.1306	Normal	12	92	2			65789.5	65789.5			0	65789.5	1 prise unique de Dalacine Malocide le 03/03/2012 traitement repris à partir du 13/03/2012 par Wellvone Zithromax	38		236800	229841	1.03028				0		0	0	0	65789.5	0	0	0	104500	170505	175668	1.68103	65789.5	1.5884	2.67015	1.68103	2.67015	1.5884
M		34.3444	Normal	9	110	2			31456.5	31456.5			0	31456.5	AUCUN	#VALUE!	NON	247522	231917	1.06729		48533.8	32461.8	80995.6	125498	133942	101480	2.09091	31456.5	1.54289	4.258	3.22604			0	0	31456.5	0	0	2.09091	3.22604	1.54289
F		27	Normal	8	1891	2			23675.7	23675.7		34622.5	23675.7		AUCUN	#VALUE!	NON	128658	188145	0.683824		50369	90927.1	141296	351389	240288	149361	2.96534	23675.7	2.12746	10.1492	6.30864			0	0	23675.7	0	0	2.96534	6.30864	2.12746
F	Congénitale	19.0806	Normal	5	76	1			70478.9	70478.9			0	70478.9	Bactrim et Zithromax (pas de malocide à cause antécédent de thrombopénie sous malocide)	30		972396	966827	1.00576		8092.51	153037	161129	159323	160240	7203.6	0.890157	70478.9	0.114822	2.27359	0.102209			0	0	70478.9	0	0	0.890157	0.102209	0.114822
F		34.0806		ZZ	697	1			87226.8	87226.8			0	87226.8		0		217081	94133.7	2.30609				0		0	0	0	87226.8	0	0	0	73294.2	128340	295965	4.03804	87226.8	0.840272	3.39305	4.03804	3.39305	0.840272
M		8.43333	Normal	14	1572	2	Aucune cicatrice		40686.3	40686.3		64432.8	40686.3		AUCUN	#VALUE!	NON	170782	270459	0.631453				0		0	0	0	40686.3	0	0	0	60957.2	290266	183290	3.00685	40686.3	1.49823	4.50495	3.00685	4.50495	1.49823
F		40.6611	Normal	6	61	1			33747.1	33747.1		33378.7	33747.1		MA	37		380394	376241	1.01104		29332.6	5766.15	35098.7	39893.8	40334.2	34568	1.17849	33747.1	0.869188	1.19519	1.02433			0	0	33747.1	0	0	1.17849	1.02433	0.869188
M		39.25	Normal	3	53	3			56337.3	56337.3		52700.5	56337.3		AUCUN	#VALUE!	NON	321533	300776	1.06901				0		0	0	0	56337.3	0	0	0	30141.4	86481.3	92449.3	3.06718	56337.3	0.535017	1.641	3.06718	1.641	0.535017
F		52.2472	Normal	7	28	1	Aucune cicatrice		55118.8	55118.8			0	55118.8		28		561875	607747	0.92452				0		0	0	0	55118.8	0	0	0	55856.4	10851.1	10032.1	0.179605	55118.8	1.01338	0.182009	0.179605	0.182009	1.01338
M		23.4972		ZZ	120	1			70346.4	70346.4			0	70346.4		0		180450	178749	1.00951		78955.9	180699	259655	304935	307836	127137	1.61023	70346.4	1.12239	4.37601	1.8073			0	0	70346.4	0	0	1.61023	1.8073	1.12239
F		32.6306	Normal	7	31	2			8009.64	8009.64		4470.74	8009.64			31		21239.5	11855.2	1.79157				0		0	0	0	8009.64	0	0	0	14485.6	15176.4	27189.7	1.87701	8009.64	1.80853	3.39462	1.87701	3.39462	1.80853	Optos
M		20.5083	Normal	5	62	2 proche			75069.4	75069.4			0	75069.4		20		311850	284989	1.09425		57073.3	65889.5	122963	67505.7	73868.3	7978.78	0.139799	75069.4	0.760274	0.984	0.106285			0	0	75069.4	0	0	0.139799	0.106285	0.760274
F		66.8806	Normal	133	81	2			65707	65707		63148.5	65707			41		28123.5	27028.4	1.04051				0		0	0	0	65707	0	0	0	224243	555904	578427	2.57946	65707	3.41277	8.80312	2.57946	8.80312	3.41277
F		26.6167	Normal	2	108	3			79960.8	79960.8		83886	79960.8		Une seule prise de MZ	1	NON	339579	356248	0.953209		110903	93969.1	204872	327297	311982	218013	1.9658	79960.8	1.38697	3.90169	2.7265			0	0	79960.8	0	0	1.9658	2.7265	1.38697
F		42.1722	Normal	7	30	1	Aucune cicatrice		480.556	480.556			0	480.556		44		4268.56	87539.7	0.0487614				0		0	0	0	480.556	0	0	0	401.08	2685.87	130.967	0.326536	480.556	0.834617	0.272532	0.326536	0.272532	0.834617	Optos
F		41	ID	13	13	2			66059.5	66059.5			0	66059.5		36		278192	261469	1.06396		7748.24	47940.5	55688.8	61891.6	65850.1	17909.5	2.31143	66059.5	0.117292	0.996829	0.271112			0	0	66059.5	0	0	2.31143	0.271112	0.117292
F	Congénitale	32.9639	Normale	5	403	1			84942.8	84942.8			0	84942.8		18		424004	252235	1.68099		23523.6	98836.1	122360	101386	170428	71592.2	3.04342	84942.8	0.276935	2.00639	0.842828			0	0	84942.8	0	0	3.04342	0.842828	0.276935
M		28.3778	ID	8	1304	1	Aucune cicatrice		66108.1	66108.1			0	66108.1	MZ relayé par Bactrim le 27/03/2014	36	Corticothérapie prolongée en raison pathologie de fond (jusqu'à Octobre 2017)	354496	482005	0.735462				0		0	0	0	66108.1	0	0	0	213393	272699	200560	0.93986	66108.1	3.22794	3.03381	0.93986	3.03381	3.22794
F		15.125	Normal	1	34	1			10584.2	10584.2			0	10584.2		69		126121	90234.2	1.39771				0		0	0	0	10584.2	0	0	0	1002.64	1263.11	1765.45	1.7608	10584.2	0.0947306	0.166801	1.7608	0.166801	0.0947306	Optos
F		13.0583	Normal	3	104	1			62548.7	62548.7			0	62548.7		25		197023	182375	1.08032		65423.3	4762.34	70185.6	127809	138074	133312	2.03768	62548.7	1.04596	2.20747	2.13133			0	0	62548.7	0	0	2.03768	2.13133	1.04596
M		24.0139		ZZ	1174	1			57158.8	57158.8			0	57158.8		0		320600	447443	0.716516				0		0	0	0	57158.8	0	0	0	97470.6	173837	124557	1.2779	57158.8	1.70526	2.17915	1.2779	2.17915	1.70526
M		33.0528	Normal	58	83	2	Aucune cicatrice		8606.66	8606.66			0	8606.66		21		69408.7	83391.4	0.832325				0		0	0	0	8606.66	0	0	0	13059.6	18923.1	15750.2	1.20602	8606.66	1.51739	1.83	1.20602	1.83	1.51739	Optos
F		24.7556	Normal	5	70	1 péri pap	Aucune cicatrice		61099.2	61099.2		60781.7	61099.2			26		272412	270996	1.00522				0		0	0	0	61099.2	0	0	0	33574.5	10129	10181.9	0.303263	61099.2	0.549508	0.166645	0.303263	0.166645	0.549508
F		24.4306	Normal	ZZ	34	1			89962	89962		81907.9	89962			0		237619	216345	1.09833		93074.9	300469	393544	450152	494416	193947	2.08377	89962	1.0346	5.49583	2.15588			0	0	89962	0	0	2.08377	2.15588	1.0346
F		26.7111	Normal	15	451	2	Aucune cicatrice		63495.2	63495.2			0	63495.2		33		273925	318262	0.860689				0		0	0	0	63495.2	0	0	0	5823.44	3110.13	2676.86	0.459669	63495.2	0.0917146	0.0421584	0.459669	0.0421584	0.0917146
F		14.7472	Normal	10	2449	1			75978.1	75978.1			0	75978.1		25		522680	507239	1.03044				0		0	0	0	75978.1	0	0	0	7816	9170.37	9449.52	1.209	75978.1	0.102872	0.124372	1.209	0.124372	0.102872
M		12.9444	Normal	30	278	1	Aucune cicatrice		72643.3	72643.3			0	72643.3		22		382187	258404	1.47903				0		0	0	0	72643.3	0	0	0	10751.8	6470.41	9569.91	0.890072	72643.3	0.148009	0.131738	0.890072	0.131738	0.148009
F		17.6667	Normal	21	289	2			61829.3	61829.3		62734	61829.3		AUCUN	#VALUE!	NON	282600	286736	0.985578		13367.4	2523.14	15890.5	18371.3	18106.3	15583.2	1.16576	61829.3	0.216198	0.292844	0.252036			0	0	61829.3	0	0	1.16576	0.252036	0.216198
F		16.1278	Normal	17	68	1	Aucune cicatrice		58056.7	58056.7		54014.5	58056.7		Rovamycine initialement relais par MA le 04/10/2011	39		604317	562241	1.07484				0		0	0	0	58056.7	0	0	0	113691	27002.9	29023.7	0.255286	58056.7	1.95827	0.499919	0.255286	0.499919	1.95827
F		16.875	Normal	20	600	1	Aucune cicatrice		76793.4	76793.4			0	76793.4		28		328850	222692	1.4767				0		0	0	0	76793.4	0	0	0	40053.8	16280.2	24041	0.600218	76793.4	0.521578	0.313061	0.600218	0.313061	0.521578
F		19.5083	Normal	7	89	2			70043.8	70043.8			0	70043.8	AUCUN	#VALUE!	NON	553190	543750	1.01736				0		0	0	0	70043.8	0	0	0	23254	19038	19368.5	0.832912	70043.8	0.331992	0.27652	0.832912	0.27652	0.331992
F		39.5472	Normal	7	62	2			72889.5	72889.5		70248.1	72889.5			26		413965	398964	1.0376		12398.1	189697	202095	213307	221327	31630.3	2.55122	72889.5	0.170094	3.03648	0.433948			0	0	72889.5	0	0	2.55122	0.433948	0.170094
F		53.8806		ZZ	666	2			77409.9	77409.9			0	77409.9		0		388240	278257	1.39526		70669.9	88499	159169	131523	183508	95009	1.3444	77409.9	0.912931	2.3706	1.22735			0	0	77409.9	0	0	1.3444	1.22735	0.912931
M		23.4306	Normal	6	86	1 péri pap	Aucune cicatrice		86242.1	86242.1			0	86242.1		22		359620	353081	1.01852				0		0	0	0	86242.1	0	0	0	14602	15914.3	16209	1.11005	86242.1	0.169314	0.187948	1.11005	0.187948	0.169314
M		49.1417	Normal	24	854	2 proche			78642.5	78642.5		58319.7	78642.5			21		78243.7	58024	1.34847		58357.5	119862	178220	145078	195634	75771.3	1.2984	78642.5	0.742061	2.48763	0.963491			0	0	78642.5	0	0	1.2984	0.963491	0.742061
F		23.0611	Normal	4	2461	1			15771.1	15771.1			0	15771.1	MZ avec relais par Bactrim prophy	43		90811.3	224676	0.404188				0		0	0	0	15771.1	0	0	0	21348.4	65491.1	26470.7	1.23994	15771.1	1.35364	1.67843	1.23994	1.67843	1.35364
M		19.4583	Normal	21	380	1			18763.4	18763.4			0	18763.4		34		97182.2	240408	0.404239		2218.03	4627.28	6845.31	16421.9	6638.38	2011.1	0.906703	18763.4	0.118211	0.353794	0.107182			0	0	18763.4	0	0	0.906703	0.107182	0.118211
M		35.4944	Normal	14	2154	2			52569.3	52569.3		59979.1	52569.3			22		50996.9	58185.1	0.87646				0		0	0	0	52569.3	0	0	0	51680.4	34981.2	30659.6	0.593254	52569.3	0.983092	0.583223	0.593254	0.583223	0.983092
M		20.7583	Normal	5	77	2			55277.6	55277.6		49254.2	55277.6			34		244717	218051	1.12229		29060.1	82199.9	111260	206827	232120	149921	5.15899	55277.6	0.525712	4.19918	2.71214			0	0	55277.6	0	0	5.15899	2.71214	0.525712
M		11.1889	Normal	8	987	1 péri pap	Aucune cicatrice		45376.2	45376.2			0	45376.2		32		191459	271867	0.704239				0		0	0	0	45376.2	0	0	0	3366	4703.12	3312.13	0.983994	45376.2	0.0741799	0.0729926	0.983994	0.0729926	0.0741799
M		15.85	Normal	7	666	1	Aucune cicatrice		57969.1	57969.1		63261.3	57969.1			25		530120	578517	0.916344				0		0	0	0	57969.1	0	0	0	4949.58	14442.5	13234.3	2.67383	57969.1	0.0853829	0.228299	2.67383	0.228299	0.0853829
F	Congénitale	17.0528	Normal	1	773	1			77365.8	77365.8			0	77365.8		30		357053	529723	0.674038		32897.5	19306	52203.5	45236.3	30491	11185	0.339995	77365.8	0.425221	0.394115	0.144573			0	0	77365.8	0	0	0.339995	0.144573	0.425221
F		17.45	Normal	15	18	2	Aucune cicatrice		54279.7	54279.7		56168.1	54279.7		AUCUN	#VALUE!	NON	228895	236858	0.966379				0		0	0	0	54279.7	0	0	0	49661.9	77171.2	74576.6	1.50169	54279.7	0.914927	1.37393	1.50169	1.37393	0.914927
M		30.3111	Normal	4	55	2			79652.6	79652.6			0	79652.6		20		555054	691777	0.80236		43392.5	45259.8	88652.3	154136	123672	78412.5	1.80705	79652.6	0.544772	1.55265	0.984431			0	0	79652.6	0	0	1.80705	0.984431	0.544772
M		52.7528	Normal	15	83	3			10915.6	10915.6		6944.28	10915.6			44		87276.7	55523.5	1.57189		14461.4	60195.2	74656.5	57925.5	91052.4	30857.3	2.13377	10915.6	1.32483	8.34147	2.82689			0	0	10915.6	0	0	2.13377	2.82689	1.32483	Optos
M		31.6833	ID	20	32	2		Oui	9246.01	9246.01			0	9246.01		25		40190.7	26200	1.53399		15875.5	61148.5	77024	52920.2	81179.2	20030.7	1.26174	9246.01	1.71701	8.77992	2.16642			0	0	9246.01	0	0	1.26174	2.16642	1.71701	Optos
F		39.025	Normal	20	1231	2 proche			99729.6	99729.6		55969.5	99729.6			20		223361	125353	1.78186				0		0	0	0	99729.6	0	0	0	224713	112015	199595	0.888221	99729.6	2.25323	2.00136	0.888221	2.00136	2.25323
F		29.7722	Normal	7	52	2			52609.3	52609.3			0	52609.3		20		129872	110032	1.18031		55862.8	51549.5	107412	110407	130314	78764.8	1.40997	52609.3	1.06184	2.47702	1.49716			0	0	52609.3	0	0	1.40997	1.49716	1.06184
F		26.8833	Normal	5	114	2			65053	65053		47088.7	65053		Arrêt précoce ttt mal toléré à J3 environ	3		61161.7	44271.9	1.3815				0		0	0	0	65053	0	0	0	127814	137718	190258	1.48855	65053	1.96477	2.92466	1.48855	2.92466	1.96477
M		21.475	ID	15	75	3			58257.2	58257.2			0	58257.2		40	NON	84331.8	86514.5	0.97477				0		0	0	0	58257.2	0	0	0	57219	264196	257530	4.50078	58257.2	0.98218	4.42057	4.50078	4.42057	0.98218
F		27.1639	Normal	30	28	2			64573	64573			0	64573	Arrêt précoce ttt mal toléré à J7 environ	7		546127	550514	0.99203				0		0	0	0	64573	0	0	0	7045.45	22914.9	22732.2	3.22651	64573	0.109108	0.352039	3.22651	0.352039	0.109108
M		34.1556	Normal	7	32	2			49212.3	49212.3			0	49212.3		35		134276	122592	1.0953		191466	72139.2	263605	265151	290421	218282	1.14006	49212.3	3.89061	5.9014	4.43552			0	0	49212.3	0	0	1.14006	4.43552	3.89061
M		28.3889		ZZ	491	1	Aucune cicatrice		95665.1	95665.1			0	95665.1		0		516304	543874	0.949309				0		0	0	0	95665.1	0	0	0	18387.5	5030.25	4775.26	0.259702	95665.1	0.192207	0.0499164	0.259702	0.0499164	0.192207
M		26.75	Normal	3	23	2			7319.74	7319.74		6598.15	7319.74			47		131701	118717	1.10936		5286.03	31287.4	36573.5	41497.8	46036.2	14748.7	2.79013	7319.74	0.722161	6.28932	2.01492			0	0	7319.74	0	0	2.79013	2.01492	0.722161	Optos
F		51.7861	ID	6	84	2			58917.8	58917.8		59620.4	58917.8			36		165586	167561	0.988215		162901	14848.7	177750	250701	247746	232898	1.42969	58917.8	2.76488	4.20495	3.95292			0	0	58917.8	0	0	1.42969	3.95292	2.76488
M		19.45	Normal	10	584	1 péri pap	Aucune cicatrice		64675.8	64675.8		60051.1	64675.8			42		548526	509303	1.07701				0		0	0	0	64675.8	0	0	0	5998.35	5098.61	5491.27	0.915463	64675.8	0.0927449	0.0849045	0.915463	0.0849045	0.0927449
F		32.6694	Normal	7	41	2 proche avec occlusion artérielle			66593.4	66593.4		57511.7	66593.4			25		290323	250730	1.15791				0		0	0	0	66593.4	0	0	0	133419	87063	100811	0.7556	66593.4	2.00348	1.51383	0.7556	1.51383	2.00348
M		22.5389	Normal	ZZ	702	1			58380	58380			0	58380		0		490428	477523	1.02702		13802.5	79306.1	93108.7	88768.7	91167.6	11861.5	0.859372	58380	0.236426	1.56162	0.203178			0	0	58380	0	0	0.859372	0.203178	0.236426
M		45.4556	Normal	5	118	3			69589.1	69589.1		70808.1	69589.1			28		35561.6	36184.6	0.982784				0		0	0	0	69589.1	0	0	0	79418.2	242205	238035	2.99723	69589.1	1.14124	3.42058	2.99723	3.42058	1.14124
