# Supplementary material for: Comparison between the areas of scarred and active toxoplasmic retinochoroiditis
Source: Eye (Lond). 2020 Nov 24;35(10):2733–9. doi: 10.1038/s41433-020-01290-3 (PMC8452670; doi:10.1038/s41433-020-01290-3)
Supplement: Supplementary file 2 — PD - Assessment of the areas [file 41433_2020_1290_MOESM2_ESM.xlsx]

## Sheet: Feuil1
Genre	Toxoplasmose congénitale	Age des patients à la première photographie	Statut immunitaire	Délai première image - début symptômes	Délai entre images	Zone du foyer actif	Distance à la cicatrice la plus proche	Présence de lésions cicatricielles controlatérales	Toutes les aires papillaires corrigées pour avoir l'aire initiale		Tous les diamètres papillaires corrigés	Aire papillaire sur photo finale	Aire papillaire corrigée pour être à l'échelle de photo initiale	Aire papillaire sur photo initiale	traitement anti parasitaire	Durée traitement antiparasitaire	Corticothérapie	Aire référence initiale	Aire référence finale	Coefficient de correction		Foyer actif contigu cicatrice	Cicatrice contigue au foyer actif	Somme foyer actif contigu et zone cicatricielle	Cicatrice totale finale dans contexte foyer actif contigu cicatrice	Cicatrice totale corrigée dans le cas d'un foyer initial contigu d'une cicatrice	Aire cicatrice atrophique du foyer actif dans cas ou foyer initial contigu à une cicatrice estimée par soustraction	Rapport aire cicatricielle atrophique corrigée estimée par soustraction sur aire lésion initiale active	Toutes les aires papillaires corrigées pour avoir l'aire initiale	Aire du foyer actif exprimée en aire papillaire	Aire cicatrice totale exprimée en aire papillaire	Aire cicatrice de la zone d'activité exprimée en diamètre papillaire, dans le cas d'un foyer actif contigu à une cicatrice	Aire du foyer initial si détaché de cicatrices	Aire cicatrice finale en cas de foyer non contigu	Taille corrigée de la cicatrice finale quand foyer initial non contigu à la cicatrice	Rapport lésion initiale sur cicatrice corrigée en cas de foyer initial non contigu d'une cicatrice	Toutes les aires papillaires corrigées pour avoir l'aire initiale	Aire du foyer actif en aire papillaire	Aires de la cicatrice atrophique exprimée en diamètre papillaire	Tous les rapports de croissance	Aire des cicatrices de foyers actifs tous types confondus exprimée en aire papillaire	Aire des foyers actifs en aire papillaire	Note optos
F		40.325	Normal	12	79	2	42.9		110165	110165	132.447	98135.3	110165		AUCUN	#VALUE!	NON	246105	219231	1.12258				0		0	0	0	110165	0	0	0	62874.3	64295.1	72176.5	1.14795	110165	0.570729	0.655168	1.14795	0.655168	0.570729
M		24.0556	Normal	7	17	2 proche	0		67882.5	67882.5	103.968	63759.8	67882.5		MZ	21		76636.3	71982	1.06466		4321.83	97282	101604	94755	100882	3599.82	0.832938	67882.5	0.0636664	1.48613	0.0530302			0	0	67882.5	0	0	0.832938	0.0530302	0.0636664
M		33.9806	Normal	9	48	1	0		86671	86671	117.478	0	0	86671	MZ	25		184010	172901	1.06425		21508.7	126156	147665	162557	173002	46846.3	2.17802	86671	0.248165	1.99608	0.540508					86671	0	0	2.17802	0.540508	0.248165
F		24.9972	Normal	9	50	1	0		67861.3	67861.3	103.952	65205.4	67861.3		MZ	28		171259	164556	1.04073		42906.3	12729.6	55635.9	46040.6	47915.9	35186.3	0.820074	67861.3	0.632264	0.706086	0.518503			0	0	67861.3	0	0	0.820074	0.518503	0.632264
F		29.1333	Normal	20	85	2	0		67295.8	67295.8	103.518	60926.2	67295.8		MZ	25		322504	291979	1.10455		55523.7	97925.1	153449	196706	217271	119346	2.14946	67295.8	0.825068	3.22859	1.77345			0	0	67295.8	0	0	2.14946	1.77345	0.825068
M		59.2194	Normal	6	39	1	0		102656	102656	127.854		0	102656	MZ	32		94735.3	78199.7	1.21145		22368.4	47295.1	69663.5	63507.8	76936.7	29641.7	1.32516	102656	0.217896	0.749459	0.288746			0	0	102656	0	0	1.32516	0.288746	0.217896
M		39.1222	Normal	0	191	1	471.546		53428.6	53428.6	92.2374		0	53428.6	MZ	31		143587	126137	1.13834				0		0	0	0	53428.6	0	0	0	56209.2	70657.4	80432.2	1.43094	53428.6	1.05204	1.50542	1.43094	1.50542	1.05204
F		39.1	Normal	4	425	1 péri pap	0	oui	64287.4	64287.4	101.177	64287.4	63813.8	64287.4	MZ	22		371440	374196	0.992633		57032.7	31115.8	88148.4	141691	132104	100988	1.77071	64287.4	0.887152	2.0549	1.57089			0	0	64287.4	0	0	1.77071	1.57089	0.887152
M		42.05	Normal	47	59	2	0		58059.8	58059.8	96.1519		0	58059.8	MZ	21		96011.1	91452.4	1.04985		660542	191722	852264	907839	953093	761371	1.15265	58059.8	11.3769	16.4157	13.1136			0	0	58059.8	0	0	1.15265	13.1136	11.3769
F		33.4694	Normal	19	3141	2	AUCUNE CICATRICE		51970.6	51970.6	90.9701		0	51970.6	AUCUN	#VALUE!	NON	96594.7	176469	0.547374				0		0	0	0	51970.6	0	0	0	26408.2	54510.5	29837.7	1.12986	51970.6	0.508138	0.574126	1.12986	0.574126	0.508138
F		54.2917	Normal	0	31	2	0		56057	56057	94.479	56240.1	56057		AUCUN	#VALUE!	NON	339125	340233	0.996745		13365.1	225830	239195	235409	234643	8812.37	0.659357	56057	0.23842	4.18579	0.157204			0	0	56057	0	0	0.659357	0.157204	0.23842
F		31.9472	Normal	30	253	3	AUCUNE CICATRICE		67737.7	67737.7	103.857		0		AUCUN	#VALUE!	NON	136572	125439	1.08875				0		0	0	0	67737.7	0	0	0	653383	498583	542832	0.830802	67737.7	9.64578	8.01373	0.830802	8.01373	9.64578
M		32.0667	Normal	7	32	1 péripap	0		100066	100066	126.23		0	100066	MZ	25		193287	178994	1.07985		293505	109078	402583	370677	400276	291198	0.99214	100066	2.93313	4.00014	2.91007			0		100066	0	0	0.99214	2.91007	2.93313
M		34.1972	Normal	19	13	1 péri pap	AUCUNE CICATRICE		89118.7	89118.7	119.125		0	89118.7	MZ	29		126365	127348	0.992283				0		0	0	0	89118.7	0	0	0	6196.7	6509.57	6459.33	1.04238	89118.7	0.0695331	0.0724801	1.04238	0.0724801	0.0695331
F		22.4167	Normal	6	36	2	810.326		68348.5	68348.5	104.324		0	68348.5	MZ	36		244724	235637	1.03856				0		0	0	0	68348.5	0	0	0	87196.4	194954	202472	2.32203	68348.5	1.27576	2.96235	2.32203	2.96235	1.27576
M		35.0889		ZZ	174	2	0	oui	40655.2	40655.2	80.4596		0	40655.2		0		30033.1	28645	1.04846		244698	228236	472934	937384	982811	754575	3.0837	40655.2	6.01887	24.1743	18.5604			0	0	40655.2	0	0	3.0837	18.5604	6.01887
F		58.7806	ID	10	55	2 proche	0		62033.9	62033.9	99.3882	71551.1	62033.9		MZ	24		41368.6	47715.4	0.866987		35489.9	220247	255737	328320	284649	64401.9	1.81465	62033.9	0.572106	4.58861	1.03817					62033.9	0	0	1.81465	1.03817	0.572106
F		22.7222	Normal	10	97	2 proche	AUCUNE CICATRICE		76805.1	76805.1	110.59		0	76805.1	MZ	24		512035	504327	1.01528				0		0	0	0	76805.1	0	0	0	93079.3	82410.7	83670.2	0.898913	76805.1	1.21189	1.08938	0.898913	1.08938	1.21189
F		66.5194	Normal	39	25	2	AUCUNE CICATRICE		58008.2	58008.2	96.1092		0		MZ	40		2121.8	2167.28	0.979014				0		0	0	0	58008.2	0	0	0	312272	311153	304623	0.975506	58008.2	5.38324	5.25138	0.975506	5.25138	5.38324
F	Congénitale	32.45	Normal	17	14	2	0		83805.4	83805.4	115.52		0	83805.4	MZ	20		62563.3	61175.6	1.02268		48189.6	116035	164224	200600	205151	89115.8	1.84928	83805.4	0.575018	2.44794	1.06337			0	0	83805.4	0	0	1.84928	1.06337	0.575018
F		16.1667	Normal	20	301	1	AUCUNE CICATRICE		74601.5	74601.5	108.992		0	74601.5	MZ	30		209352	149091	1.40419						0	0	0	74601.5	0	0	0	76916.7	30494.6	42820.2	0.556708	74601.5	1.03103	0.573985	0.556708	0.573985	1.03103
F	Congénitale	12.7389	Normal	5	131	1	177.267	Lésions bilatérales	79783	79783	112.713		0	79783	MZ	42		107980	99432.4	1.08596				0		0	0	0	79783	0	0	0	23997.4	6277.68	6817.3	0.284085	79783	0.300783	0.0854481	0.284085	0.0854481	0.300783
M		68.8083	Normal	77	663	1	AUCUNE CICATRICE		63798.2	63798.2	100.792		0	63798.2	MZ	64		272533	217114	1.25525				0		0	0	0	63798.2	0	0	0	38518.2	51822.6	65050.4	1.68882	63798.2	0.60375	1.01963	1.68882	1.01963	0.60375
M		69.8639	ID	16	116	1	AUCUNE CICATRICE		52118.5	52118.5	91.0996		0	52118.5	MZ	45		120953	165455	0.73103				0		0	0	0	52118.5	0	0	0	310344	321056	234702	0.756264	52118.5	5.95457	4.50323	0.756264	4.50323	5.95457
M		19.4972	Normal	23	21	1 péri pap	AUCUNE CICATRICE		69099.9	69099.9	104.896		0	69099.9	MZ	43		307132	302799	1.01431				0		0	0	0	69099.9	0	0	0	5464.1	4845.09	4914.43	0.899402	69099.9	0.0790754	0.0711206	0.899402	0.0711206	0.0790754
M		52.4389	Normal	11	304	2	116		57336.1	57336.1	95.5508	56128.6	57336.1		MZ	27		38976.4	38155.6	1.02151				0		0	0	0	57336.1	0	0	0	33920.8	27976.2	28578.1	0.842494	57336.1	0.591613	0.498431	0.842494	0.498431	0.591613
F		27.8639	Normal	4	157	1	AUCUNE CICATRICE		57160.3	57160.3	95.4042		0	57160.3	MZ (MA 1 jour)	23		754925	1.13396e+06	0.665744				0		0	0	0	57160.3	0	0	0	18372.3	23354.9	15548.4	0.846297	57160.3	0.321417	0.272014	0.846297	0.272014	0.321417
F		30.1028	Normal	15	20	1	0		44943.6	44943.6	84.5968		0	44943.6	MZ	27		54382.2	80274.6	0.677453		96396.7	37779.7	134176	265320	179742	141962	1.47269	44943.6	2.14484	3.99928	3.15868			0	0	44943.6	0	0	1.47269	3.15868	2.14484
M		55.0389	ID	6	163	1	AUCUNE CICATRICE		69443	69443	105.156		0	69443	MZ	38		41207	92357	0.446171				0		0	0	0	69443	0	0	0	65590.8	110868	49466	0.754161	69443	0.944526	0.712325	0.754161	0.712325	0.944526
M		30.9833	Normal	26	92	2	AUCUNE CICATRICE		81391.9	81391.9	113.844		0	81391.9	AUCUN	#VALUE!		335976	335022	1.00285				0		0	0	0	81391.9	0	0	0	84714.6	140256	140655	1.66033	81391.9	1.04082	1.72812	1.66033	1.72812	1.04082
M		36.3444	Normal	13	20	1	0		72772.9	72772.9	107.648	69206.5	72772.9		MZ stoppé à J11 devant absence nécessité traitement	11	NON	59574	56654.4	1.05153		5665.38	18644.5	24309.9	24016.1	25253.7	6609.21	1.1666	72772.9	0.0778501	0.34702	0.0908196			0	0	72772.9	0	0	1.1666	0.0908196	0.0778501
M		19.2639	Normal	13	92	2	0		68569	68569	104.492	61559.4	68569		MZ	23		180891	162399	1.11387		357489	31228.3	388717	365250	406840	375612	1.05069	68569	5.21357	5.9333	5.47787			0	0	68569	0	0	1.05069	5.47787	5.21357
F		27.0417		ZZ	61	1	0	oui	70792.9	70792.9	106.173		0	70792.9		0		572420	429461	1.33288		52092.3	117196	169288	232456	309836	192640	3.69805	70792.9	0.735841	4.37665	2.72118			0	0	70792.9	0	0	3.69805	2.72118	0.735841
M		61.2667	Normal	5	188	2	0		72120.7	72120.7	107.164		0	72120.7	MZ	34	NON	108376	121995	0.88837		57573.7	133055	190628	195831	173970	40915.5	0.710664	72120.7	0.798296	2.41221	0.56732			0	0	72120.7	0	0	0.710664	0.56732	0.798296
F	Congénitale	19	Normal	13	23	1	0		66945.3	66945.3	103.248		0	66945.3	MZ	34		278621	268446	1.03791		78372.5	155966	234339	275351	285788	129822	1.65647	66945.3	1.17069	4.26898	1.93922			0	0	66945.3	0	0	1.65647	1.93922	1.17069
F		20.1056	Normal	7	256	2 proche	AUCUNE CICATRICE		66686.9	66686.9	103.048		0	66686.9	MZ	43		369148	232444	1.58812				0		0	0	0	66686.9	0	0	0	126542	39879.8	63333.8	0.500497	66686.9	1.89755	0.949719	0.500497	0.949719	1.89755
F		21.1778	Normal	7	147	2	AUCUNE CICATRICE		56670	56670	94.9942		0	56670	MZ	25		220194	223182	0.986612				0		0	0	0	56670	0	0	0	145227	119106	117511	0.809158	56670	2.56267	2.07361	0.809158	2.07361	2.56267
F		24.3889	Normal	14	35	1	AUCUNE CICATRICE		80121.7	80121.7	112.952		0	80121.7	MZ	29		109724	155028	0.70777				0		0	0	0	80121.7	0	0	0	139287	359385	254362	1.82617	80121.7	1.73845	3.1747	1.82617	3.1747	1.73845
F		20.6833	Normal	7	22	1	93.604		68937.5	68937.5	104.773		0	68937.5	MZ	26		60854.1	59092.8	1.02981				0		0	0	0	68937.5	0	0	0	8070.06	5584.1	5750.54	0.712577	68937.5	0.117063	0.0834167	0.712577	0.0834167	0.117063
F	Congénitale	17.3722	Normal	7	2101	1	42.469		55538.4	55538.4	94.0409		0	55538.4	MZ	3		150425	212869	0.706654				0		0	0	0	55538.4	0	0	0	2366.78	3784.89	2674.61	1.13006	55538.4	0.0426152	0.0481578	1.13006	0.0481578	0.0426152
M		28.4889	Normal	30	24	1 péri pap	AUCUNE CICATRICE		60232.3	60232.3	97.9343	56570.2	60232.3		MZ	23		193349	181594	1.06474				0		0	0	0	60232.3	0	0	0	291586	273803	291528	0.999799	60232.3	4.84103	4.84006	0.999799	4.84006	4.84103
M		19.3583	Normal	14	45	1			53910.2	53910.2			0	53910.2		38		493830	502606	0.982539		81790.6	70008	151799	181760	178586	108578	1.32752	53910.2	1.51716	3.31266	2.01406			0	0	53910.2	0	0	1.32752	2.01406	1.51716
M		24.4806	Normal	5	27	2			51608.9	51608.9			0	51608.9	AUCUN	#VALUE!	NON	122050	122470	0.99657		5278.09	43506.6	48784.7	54447.1	54260.4	10753.8	2.03744	51608.9	0.102271	1.05138	0.208371			0	0	51608.9	0	0	2.03744	0.208371	0.102271
F		27.9667	Normal	7	21	1			68155.5	68155.5			0	68155.5	MA	24		285536	278237	1.02623				0		0	0	0	68155.5	0	0	0	95980.4	118062	121159	1.26233	68155.5	1.40826	1.77768	1.26233	1.77768	1.40826
F		26.8417	Normal	1	128	1			73592.9	73592.9			0	73592.9		21		455015	463499	0.981695		65169.3	69426.2	134596	113547	111468	42041.9	0.645119	73592.9	0.885538	1.51466	0.571277			0	0	73592.9	0	0	0.645119	0.571277	0.885538
M		29.075	Normal	8	25	1			52713.2	52713.2			0	52713.2		25		230796	384763	0.599841				0		0	0	0	52713.2	0	0	0	26879.6	55101.5	33052.1	1.22963	52713.2	0.509923	0.627018	1.22963	0.627018	0.509923
F		26.9667	Normal	7	38	2			78295.4	78295.4			0	78295.4		15	NON	439894	428064	1.02764		13768.2	169133	182901	189497	194734	25601.3	1.85945	78295.4	0.175849	2.48717	0.326984			0	0	78295.4	0	0	1.85945	0.326984	0.175849
M		19.9444	Normal	7	815	1 péri pap	Aucune cicatrice		82005.1	82005.1		59681.2	82005.1			25		469992	342048	1.37405				0		0	0	0	82005.1	0	0	0	38279.9	5983.21	8221.25	0.214767	82005.1	0.466799	0.100253	0.214767	0.100253	0.466799
F		29.8694	Normal	4	34	1 péri pap	Aucune cicatrice		74433.6	74433.6		70156.4	74433.6			27		284470	268123	1.06097				0		0	0	0	74433.6	0	0	0	24578.9	16031.2	17008.6	0.691999	74433.6	0.330213	0.228507	0.691999	0.228507	0.330213
F		18.3361	Normal	12	220	2	Aucune cicatrice		57218.8	57218.8		42544.6	57218.8		MZ 4 jours !	4	NON	46481.7	34561.1	1.34491				0		0	0	0	57218.8	0	0	0	107251	312583	420397	3.91977	57218.8	1.87439	7.34718	3.91977	7.34718	1.87439
M		22.3972	Normal	30	17	2			7350.56	7350.56			0	7350.56		27		7613.16	7411.84	1.02716		17505.8	12730.9	30236.7	35242.1	36199.4	23468.5	1.34061	7350.56	2.38156	4.92471	3.19275			0	0	7350.56	0	0	1.34061	3.19275	2.38156
F	Congénitale	38.0417	Normal	7	63	1 péri pap			65786.2	65786.2		65566.8	65786.2			21		405758	404405	1.00334		111647	74233.4	185881	168774	169339	95105.1	0.851835	65786.2	1.69712	2.57408	1.44567			0	0	65786.2	0	0	0.851835	1.44567	1.69712
F		16.0833	Normal	2	76	2			1703.49	1703.49			0	1703.49		17		10241.7	19664.2	0.52083				0		0	0	0	1703.49	0	0	0	88.293	115.981	60.4064	0.684158	1703.49	0.0518305	0.0354603	0.684158	0.0354603	0.0518305
M		16.125	Normal	5	34	2			65141.7	65141.7			0	65141.7		34		439570	573672	0.766239				0		0	0	0	65141.7	0	0	0	8962.85	4078.37	3125.01	0.348662	65141.7	0.13759	0.0479725	0.348662	0.0479725	0.13759
M		56.5417	Normal	45	62	2	Aucune cicatrice		41703.3	41703.3		44971	41703.3		AUCUN	#VALUE!	NON	15699.6	16929.8	0.927337				0		0	0	0	41703.3	0	0	0	52571.6	109483	101528	1.93123	41703.3	1.26061	2.43453	1.93123	2.43453	1.26061
F		40.1778	Normal	8	103	3			73556.1	73556.1			0	73556.1	AUCUN	#VALUE!	NON	145266	137993	1.05271		99673.5	499617	599291	778566	819603	319986	3.21034	73556.1	1.35507	11.1426	4.35023			0	0	73556.1	0	0	3.21034	4.35023	1.35507
F		40.6	Normal	10	130	2			58476.7	58476.7			0	58476.7		25		237944	256707	0.926909		63535	192756	256292	332294	308006	115249	1.81395	58476.7	1.0865	5.26715	1.97086			0	0	58476.7	0	0	1.81395	1.97086	1.0865
F		19.175	Normal	7	198	2	Aucune cicatrice		80219	80219		79719.7	80219		MZ 1 prise	1	NON	507713	504553	1.00626				0		0	0	0	80219	0	0	0	100870	196426	197657	1.95952	80219	1.25743	2.46396	1.95952	2.46396	1.25743
F		35.2667	Normal	20	361	2			75841.9	75841.9			0	75841.9	MA	11		249388	261303	0.954403		25107	259236	284343	276711	264094	4857.73	0.193481	75841.9	0.331044	3.48216	0.0640507			0	0	75841.9	0	0	0.193481	0.0640507	0.331044
F		21.0944	Normal	3	714	1			66194.4	66194.4			0	66194.4		26		753328	786182	0.958212		32012.3	34905.4	66917.7	104622	100250	65345	2.04125	66194.4	0.48361	1.51448	0.987167			0	0	66194.4	0	0	2.04125	0.987167	0.48361
M		33.3778	Normal	6	39	1 péri pap	Aucune cicatrice		64017.1	64017.1		63082.3	64017.1			28		330703	325874	1.01482				0		0	0	0	64017.1	0	0	0	29343.7	10954.2	11116.5	0.378839	64017.1	0.458372	0.173649	0.378839	0.173649	0.458372
F		41.3972	Normal	9	48	1 péri pap	Aucune cicatrice		22090.4	22090.4			0	22090.4		46	NON	115362	428168	0.269431				0		0	0	0	22090.4	0	0	0	1501.5	2622.6	706.61	0.470603	22090.4	0.0679706	0.0319872	0.470603	0.0319872	0.0679706
F		18.2194	Normal	30	105	2	Aucune cicatrice		56241.4	56241.4			0	56241.4		28		285900	296610	0.963894				0		0	0	0	56241.4	0	0	0	29859	39548.8	38120.9	1.2767	56241.4	0.530907	0.677807	1.2767	0.677807	0.530907
M		26.1722	Normal	45	239	3			19205.9	19205.9			0	19205.9		23		379904	363258	1.04582				0		0	0	0	19205.9	0	0	0	19481.8	13559.1	14180.4	0.727879	19205.9	1.01437	0.738337	0.727879	0.738337	1.01437	Optos
M		16.825	Normal	21	26	2	Aucune cicatrice		66826.4	66826.4			0	66826.4		21		294478	261253	1.12718				0		0	0	0	66826.4	0	0	0	229521	236249	266295	1.16022	66826.4	3.43458	3.98487	1.16022	3.98487	3.43458
F		17.2389		ZZ	381	2			70962	70962		48566.4	70962			0		181096	123942	1.46113		58282.5	15378.6	73661	83555.4	122086	106707	1.83086	70962	0.821319	1.72044	1.50372			0	0	70962	0	0	1.83086	1.50372	0.821319
F		52.5861	Normal	7	1675	2			33638.8	33638.8			0	33638.8	AUCUN	#VALUE!	NON	201686	386720	0.52153				0		0	0	0	33638.8	0	0	0	6567.11	9531.54	4970.98	0.756951	33638.8	0.195224	0.147775	0.756951	0.147775	0.195224
M		15.4583	Normal	6	35	1 péri pap	Aucune cicatrice		23416.2	23416.2			0	23416.2		26		152885	157684	0.969561				0		0	0	0	23416.2	0	0	0	10676.9	3355.9	3253.75	0.304747	23416.2	0.455962	0.138953	0.304747	0.138953	0.455962
M		40.8917	Normal	2	48	2			76630.1	76630.1		78355.9	76630.1			21		275472	281676	0.977975		100654	50760.7	151415	179132	175186	124426	1.23617	76630.1	1.31351	2.28613	1.62372			0	0	76630.1	0	0	1.23617	1.62372	1.31351
F		21.4917	Normal	14	47	2 proche	Aucune cicatrice		72444.5	72444.5			0	72444.5		15		838483	785917	1.06689				0		0	0	0	72444.5	0	0	0	10777.5	4321.31	4610.34	0.427774	72444.5	0.148769	0.0636396	0.427774	0.0636396	0.148769
M		45.8389	Normal	26	415	2			25710.7	25710.7			0	25710.7	AUCUN	#VALUE!	NON	265093	325055	0.815533				0		0	0	0	25710.7	0	0	0	5752.4	24441.3	19932.7	3.46511	25710.7	0.223736	0.77527	3.46511	0.77527	0.223736
F		47.7194		ZZ	1299	1			86801.6	86801.6			0	86801.6		0		712756	655826	1.08681				0		0	0	0	86801.6	0	0	0	119329	189303	205735	1.7241	86801.6	1.37473	2.37018	1.7241	2.37018	1.37473
M		20.0417	Normal	7	43	1 péri pap	Aucune cicatrice		477717	477717			0	477717	2 premiers jours ttt antipara par MA, puis MZ	24		593101	596406	0.994458				0		0	0	0	477717	0	0	0	4950.56	5715.09	5683.42	1.14804	477717	0.010363	0.011897	1.14804	0.011897	0.010363
F		55.825	Normal	28	278	2			63448.5	63448.5		65833.7	63448.5			21		235780	244643	0.96377		70240.7	206349	276590	256862	247556	41207.1	0.586656	63448.5	1.10705	3.90168	0.649457			0	0	63448.5	0	0	0.586656	0.649457	1.10705
M		38.4222	Normal	4	476	1			63980.4	63980.4			0	63980.4		25		207647	196478	1.05685				0		0	0	0	63980.4	0	0	0	32617.8	21866	23109.1	0.708482	63980.4	0.509809	0.36119	0.708482	0.36119	0.509809
F		24.0361	Normal	9	134	1	Aucune cicatrice		64672.4	64672.4			0	64672.4		38		269625	289977	0.929817				0		0	0	0	64672.4	0	0	0	35617.5	58216.2	54130.4	1.51977	64672.4	0.550737	0.836994	1.51977	0.836994	0.550737
M		21.1167	Normal	16	20	2	Aucune cicatrice		6634.62	6634.62			0	6634.62		22		35490.5	81321.6	0.436422				0		0	0	0	6634.62	0	0	0	24283	23819.5	10395.3	0.428091	6634.62	3.66005	1.56683	0.428091	1.56683	3.66005	Optos
M		18.2361	Normal	12	20	3			574.186	574.186			0	574.186		52		12459.2	57106.7	0.218175		4927.36	2969.4	7896.76	32711.4	7136.79	4167.39	0.845767	574.186	8.58146	12.4294	7.25792			0	0	574.186	0	0	0.845767	7.25792	8.58146	Optos
F		60.6389	Normal	5	21	2	Aucune cicatrice		88184	88184		72997.4	88184			21	NON	323662	267923	1.20804				0		0	0	0	88184	0	0	0	91942.2	42186.3	50962.9	0.554293	88184	1.04262	0.577916	0.554293	0.577916	1.04262
M		31.6722	Normal	21	29	3		Oui	7086.14	7086.14			0	7086.14		25		8055.2	26469.2	0.304324		381.092	21126.1	21507.2	70102.1	21333.7	207.673	0.544942	7086.14	0.0537799	3.01063	0.0293069			0	0	7086.14	0	0	0.544942	0.0293069	0.0537799	Optos
F		29.0361	Normal	7	62	2			60684.2	60684.2			0	60684.2		21		419829	482196	0.870662		419829	237460	657290	340404	296377	58916.7	0.140335	60684.2	6.91827	4.88392	0.970873			0	0	60684.2	0	0	0.140335	0.970873	6.91827
M		30.5889	Normal		250	2			66111.3	66111.3		68914.6	66111.3			2	NON	322883	336574	0.959323				0		0	0	0	66111.3	0	0	0	101437	216916	208092	2.05145	66111.3	1.53433	3.1476	2.05145	3.1476	1.53433
F		56.8667	Normal	9	377	3	Aucune cicatrice		72305.6	72305.6		71200.7	72305.6			30		250302	246477	1.01552				0		0	0	0	72305.6	0	0	0	62921.3	86462.8	87804.5	1.39547	72305.6	0.870213	1.21435	1.39547	1.21435	0.870213
F		14.6722	Normal	7	55	1			75265.9	75265.9			0	75265.9		11		510470	470344	1.08531		12091.6	45432.6	57524.2	54040.3	58650.7	13218	1.09316	75265.9	0.160651	0.779246	0.175618			0	0	75265.9	0	0	1.09316	0.175618	0.160651
F		27.7639	Normal	36	15	2		Oui	47589.2	47589.2			0	47589.2	10 jours de MZ seulement	10	NON	336574	225295	1.49393				0		0	0	0	47589.2	0	0	0	33220.8	43711.9	65302.2	1.9657	47589.2	0.698074	1.37221	1.9657	1.37221	0.698074
F		42.35	Normal	7	110	2			62843.3	62843.3			0	62843.3	AUCUN	#VALUE!	NON	274490	264862	1.03635		52141	167040	219181	272719	282632	115592	2.21691	62843.3	0.829698	4.49741	1.83936			0	0	62843.3	0	0	2.21691	1.83936	0.829698
M		58.0694		ZZ	204	2			22540.5	22540.5			0	22540.5		0		54177.5	107941	0.501919		80662.7	42227.2	122890	320127	160678	118450	1.46847	22540.5	3.57856	7.12838	5.25499			0	0	22540.5	0	0	1.46847	5.25499	3.57856
M		17.3972	Normal	15	56	2			80954.6	80954.6			0	80954.6	2 jours de MZ seulement	2	NON	226799	142012	1.59704		70210.2	38197.9	108408	74878.2	119583	81385.5	1.15917	80954.6	0.867279	1.47717	1.00532			0	0	80954.6	0	0	1.15917	1.00532	0.867279
F		67.2278	Normal	39	864	2			47831.9	47831.9			0	47831.9	AUCUN	#VALUE!	NON	300869	332513	0.904835				0		0	0	0	47831.9	0	0	0	74094.8	160130	144891	1.95548	47831.9	1.54907	3.02916	1.95548	3.02916	1.54907
M		18.9056	Normal	6	68	2	Aucune cicatrice		62861.4	62861.4			0	62861.4		22		168787	166694	1.01255				0		0	0	0	62861.4	0	0	0	27538.2	12603.2	12761.4	0.463407	62861.4	0.438078	0.203009	0.463407	0.203009	0.438078
M		39.0722	Normal	30	34	2			70481.4	70481.4		75595.3	70481.4			29		122870	131785	0.932352				0		0	0	0	70481.4	0	0	0	262418	394139	367476	1.40035	70481.4	3.72323	5.2138	1.40035	5.2138	3.72323
M		22.6583	Normal	10	374	1			71923.7	71923.7			0	71923.7		37		434220	482368	0.900184				0		0	0	0	71923.7	0	0	0	32676.7	60991.6	54903.7	1.68021	71923.7	0.454324	0.763361	1.68021	0.763361	0.454324
M		30.4083	Normal	9	20	1	Aucune cicatrice		52199.4	52199.4			0	52199.4		24		767378	503054	1.52544				0		0	0	0	52199.4	0	0	0	11717.3	6345.9	9680.29	0.826157	52199.4	0.224471	0.185448	0.826157	0.185448	0.224471
F	Congénitale	22.8778	Normal	5	1484	1			75862.2	75862.2			0	75862.2		18		513754	438815	1.17077				0		0	0	0	75862.2	0	0	0	20143.4	8593.55	10061.1	0.499474	75862.2	0.265526	0.132623	0.499474	0.132623	0.265526
M		26.0778		ZZ	47	1 péri pap	Aucune cicatrice		73269.9	73269.9		72324.9	73269.9			0		766108	756227	1.01307				0		0	0	0	73269.9	0	0	0	31611.1	29380.5	29764.4	0.941581	73269.9	0.431433	0.406229	0.941581	0.406229	0.431433
F		24.425	Normal	4	81	1 péri pap			59808.2	59808.2			0	59808.2		23		692306	695039	0.996068						0	0	0	59808.2	0	0	0	68513.4	13733.2	13679.2	0.199658	59808.2	1.14555	0.228718	0.199658	0.228718	1.14555
M		33.4111	Normal	4	1990	1 péri pap			58665.5	58665.5		63977.8	58665.5			22		416038	453712	0.916966				0		0	0	0	58665.5	0	0	0	37999.2	54367.8	49853.5	1.31196	58665.5	0.647727	0.849792	1.31196	0.849792	0.647727
M		67.4389	Normal	7	168	1			63325.2	63325.2			0	63325.2		36		499531	531668	0.939554				0		0	0	0	63325.2	0	0	0	39795.4	43076.9	40473	1.01703	63325.2	0.628429	0.63913	1.01703	0.63913	0.628429
M		22.8528	Normal	5	96	2			72424	72424			0	72424	7 jours ttt max	7		295027	302094	0.976606				0		0	0	0	72424	0	0	0	93336.9	276242	269779	2.89038	72424	1.28876	3.725	2.89038	3.725	1.28876
F		28.0028	Normal	8	690	2 proches			58832.7	58832.7			0	58832.7		23		1.0577e+06	742422	1.42466		81628.2	103726	185354	119138	169730	66004.3	0.808597	58832.7	1.38746	2.88497	1.1219			0	0	58832.7	0	0	0.808597	1.1219	1.38746
M		21.8417	Normal	14	20	1	Aucune cicatrice		71196.7	71196.7			0	71196.7		23		88378.9	92072.6	0.959882				0		0	0	0	71196.7	0	0	0	59635.2	33179.1	31848	0.534048	71196.7	0.837611	0.447325	0.534048	0.447325	0.837611
F		48.4028	Normal	21	54	2			53081.7	53081.7		46814.2	53081.7		2 jours de MZ seulement	2	NON	197252	173962	1.13388		69458.9	172634	242093	237193	268948	96313.7	1.38663	53081.7	1.30853	5.06668	1.81444			0	0	53081.7	0	0	1.38663	1.81444	1.30853
M		48.0833	Normal	38	64	1	Aucune cicatrice		61843.7	61843.7			0	61843.7		21		293376	248236	1.18184				0		0	0	0	61843.7	0	0	0	262037	285271	337145	1.28663	61843.7	4.23709	5.45157	1.28663	5.45157	4.23709
F		46.1722	ID	10	221	1	Aucune cicatrice		53344	53344			0	53344	8 jours de MZ	14	NON	405586	497348	0.815497				0		0	0	0	53344	0	0	0	147961	167079	136252	0.920863	53344	2.77372	2.55422	0.920863	2.55422	2.77372
M		20.2444	Normal	29	91	2			56488	56488			0	56488		7	NON	543283	539970	1.00614		30100.1	7718.73	37818.8	71988.1	72429.7	64711	2.14986	56488	0.532858	1.28221	1.14557			0	0	56488	0	0	2.14986	1.14557	0.532858
M		39.5389	ID	13	628	1			73011.6	73011.6		51772.4	73011.6			22		626049	443930	1.41024				0		0	0	0	73011.6	0	0	0	46901.3	35305.2	49788.8	1.06157	73011.6	0.642381	0.68193	1.06157	0.68193	0.642381
M		22.9361	Normal	8	28	2			68599.3	68599.3		64326.4	68599.3			23		122767	115120	1.06643		56362.9	141990	198353	184657	196923	54932.5	0.974621	68599.3	0.821625	2.87062	0.800773			0	0	68599.3	0	0	0.974621	0.800773	0.821625
M	Congénitale	28.325	Normal	2	364	1			77216.7	77216.7			0	77216.7		30		630050	543313	1.15964		32783.4	116696	149479	148618	172344	55648.2	1.69745	77216.7	0.424564	2.23195	0.720675			0	0	77216.7	0	0	1.69745	0.720675	0.424564
F		19.5278	Normal	4	39	2			32544.4	32544.4			0	32544.4		41		29889	31090.8	0.961344		136415	285843	422257	457607	439917	154075	1.12946	32544.4	4.19166	13.5175	4.7343			0	0	32544.4	0	0	1.12946	4.7343	4.19166
M		22.9528	Normal	0	840	1	Aucune cicatrice		52308.9	52308.9			0	52308.9		29		515599	577771	0.892394				0		0	0	0	52308.9	0	0	0	39886.1	79419.7	70873.7	1.7769	52308.9	0.762511	1.35491	1.7769	1.35491	0.762511
M		26.0361	Normal	8	1050	1			64587.7	64587.7			0	64587.7	MZ relayé par Bactrim au long cours à partir du 06/09/2013	67	Bolus mais pas de relais per os	696318	715725	0.972884		24297.2	26822.3	51119.5	72477.7	70512.4	43690.1	1.79815	64587.7	0.37619	1.09173	0.676446			0	0	64587.7	0	0	1.79815	0.676446	0.37619
M		51.4	Normal	3	81	1			52686.5	52686.5		54703.1	52686.5			30		430955	447451	0.963134		93653.2	23664.2	117317	141093	135892	112228	1.19833	52686.5	1.77756	2.57925	2.1301			0	0	52686.5	0	0	1.19833	2.1301	1.77756
M		39.1306	Normal	12	92	2			65789.5	65789.5			0	65789.5	1 prise unique de Dalacine Malocide le 03/03/2012 traitement repris à partir du 13/03/2012 par Wellvone Zithromax	38		236800	229841	1.03028				0		0	0	0	65789.5	0	0	0	132277	194501	200390	1.51493	65789.5	2.0106	3.04592	1.51493	3.04592	2.0106
M		34.3444	Normal	9	110	2			31456.5	31456.5			0	31456.5	AUCUN	#VALUE!	NON	247522	231917	1.06729		78698.2	51316	130014	135943	145090	93774.3	1.19157	31456.5	2.50181	4.61241	2.98108			0	0	31456.5	0	0	1.19157	2.98108	2.50181
F		27	Normal	8	1891	2			23675.7	23675.7		34622.5	23675.7		AUCUN	#VALUE!	NON	128658	188145	0.683824		79813	95484	175297	385717	263763	168279	2.10841	23675.7	3.3711	11.1407	7.10767			0	0	23675.7	0	0	2.10841	7.10767	3.3711
F	Congénitale	19.0806	Normal	5	76	1			70478.9	70478.9			0	70478.9	Bactrim et Zithromax (pas de malocide à cause antécédent de thrombopénie sous malocide)	30		972396	966827	1.00576		13823.4	178210	192033	198357	199499	21289.7	1.54012	70478.9	0.196135	2.83063	0.302071			0	0	70478.9	0	0	1.54012	0.302071	0.196135
F		34.0806		ZZ	697	1			87226.8	87226.8			0	87226.8		0		217081	94133.7	2.30609				0		0	0	0	87226.8	0	0	0	198699	140757	324598	1.63361	87226.8	2.27796	3.72131	1.63361	3.72131	2.27796
M		8.43333	Normal	14	1572	2	Aucune cicatrice		40686.3	40686.3		64432.8	40686.3		AUCUN	#VALUE!	NON	170782	270459	0.631453				0		0	0	0	40686.3	0	0	0	81292.3	669427	422712	5.1999	40686.3	1.99803	10.3895	5.1999	10.3895	1.99803
F		40.6611	Normal	6	61	1			33747.1	33747.1		33378.7	33747.1		MA	37		380394	376241	1.01104		28234.3	8345.56	36579.9	43835.5	44319.3	35973.8	1.27411	33747.1	0.836644	1.31328	1.06598			0	0	33747.1	0	0	1.27411	1.06598	0.836644
M		39.25	Normal	3	53	3			56337.3	56337.3		52700.5	56337.3		AUCUN	#VALUE!	NON	321533	300776	1.06901				0		0	0	0	56337.3	0	0	0	53440.3	119907	128182	2.3986	56337.3	0.948577	2.27525	2.3986	2.27525	0.948577
F		52.2472	Normal	7	28	1	Aucune cicatrice		55118.8	55118.8			0	55118.8		28		561875	607747	0.92452				0		0	0	0	55118.8	0	0	0	31981	23318.1	21558.1	0.674091	55118.8	0.58022	0.391121	0.674091	0.391121	0.58022
M		23.4972		ZZ	120	1			70346.4	70346.4			0	70346.4		0		180450	178749	1.00951		127061	197873	324934	345026	348308	150435	1.18396	70346.4	1.80622	4.95133	2.13849			0	0	70346.4	0	0	1.18396	2.13849	1.80622
F		32.6306	Normal	7	31	2			8009.64	8009.64		4470.74	8009.64			31		21239.5	11855.2	1.79157				0		0	0	0	8009.64	0	0	0	17298.7	22705.6	40678.7	2.35155	8009.64	2.15973	5.07872	2.35155	5.07872	2.15973	Optos
M		20.5083	Normal	5	62	2 proche			75069.4	75069.4			0	75069.4		20		311850	284989	1.09425		54154.4	69488.8	123643	73384.9	80301.7	10812.9	0.199668	75069.4	0.72139	1.0697	0.144038			0	0	75069.4	0	0	0.199668	0.144038	0.72139
F		66.8806	Normal	133	81	2			65707	65707		63148.5	65707			41		28123.5	27028.4	1.04051				0		0	0	0	65707	0	0	0	615827	704653	733202	1.1906	65707	9.37232	11.1587	1.1906	11.1587	9.37232
F		26.6167	Normal	2	108	3			79960.8	79960.8		83886	79960.8		Une seule prise de MZ	1	NON	339579	356248	0.953209		90643	105278	195921	356248	339579	234301	2.58488	79960.8	1.13359	4.24681	2.9302			0	0	79960.8	0	0	2.58488	2.9302	1.13359
F		42.1722	Normal	7	30	1	Aucune cicatrice		480.556	480.556			0	480.556		44		4268.56	87539.7	0.0487614				0		0	0	0	480.556	0	0	0	287.129	4161.09	202.9	0.706653	480.556	0.597493	0.42222	0.706653	0.42222	0.597493	Optos
F		41	ID	13	13	2			66059.5	66059.5			0	66059.5		36		278192	261469	1.06396		6574.12	52806.9	59381.1	54960.1	58475.2	5668.26	0.862208	66059.5	0.0995181	0.88519	0.0858054			0	0	66059.5	0	0	0.862208	0.0858054	0.0995181
F	Congénitale	32.9639	Normale	5	403	1			84942.8	84942.8			0	84942.8		18		424004	252235	1.68099		34752.7	108721	143474	113330	190506	81784.7	2.35333	84942.8	0.40913	2.24275	0.962821			0	0	84942.8	0	0	2.35333	0.962821	0.40913
M		28.3778	ID	8	1304	1	Aucune cicatrice		66108.1	66108.1			0	66108.1	MZ relayé par Bactrim le 27/03/2014	36	Corticothérapie prolongée en raison pathologie de fond (jusqu'à Octobre 2017)	354496	482005	0.735462				0		0	0	0	66108.1	0	0	0	225316	198490	145982	0.6479	66108.1	3.40829	2.20823	0.6479	2.20823	3.40829
F		15.125	Normal	1	34	1			10584.2	10584.2			0	10584.2		69		126121	90234.2	1.39771				0		0	0	0	10584.2	0	0	0	2585.5	2536.99	3545.98	1.37149	10584.2	0.24428	0.335026	1.37149	0.335026	0.24428	Optos
F		13.0583	Normal	3	104	1			62548.7	62548.7			0	62548.7		25		197023	182375	1.08032		103390	6782.37	110172	133869	144621	137838	1.33319	62548.7	1.65295	2.31213	2.2037			0	0	62548.7	0	0	1.33319	2.2037	1.65295
M		24.0139		ZZ	1174	1			57158.8	57158.8			0	57158.8		0		320600	447443	0.716516				0		0	0	0	57158.8	0	0	0	100298	185783	133117	1.32721	57158.8	1.75473	2.32889	1.32721	2.32889	1.75473
M		33.0528	Normal	58	83	2	Aucune cicatrice		8606.66	8606.66			0	8606.66		21		69408.7	83391.4	0.832325				0		0	0	0	8606.66	0	0	0	11020	11042.3	9190.75	0.834006	8606.66	1.28041	1.06786	0.834006	1.06786	1.28041	Optos
F		24.7556	Normal	5	70	1 péri pap	Aucune cicatrice		61099.2	61099.2		60781.7	61099.2			26		272412	270996	1.00522				0		0	0	0	61099.2	0	0	0	38628.6	9999.01	10051.2	0.260202	61099.2	0.632228	0.164507	0.260202	0.164507	0.632228
F		24.4306	Normal	ZZ	34	1			89962	89962		81907.9	89962			0		237619	216345	1.09833		263191	286911	550102	474751	521434	234523	0.891076	89962	2.92558	5.79616	2.60692			0	0	89962	0	0	0.891076	2.60692	2.92558
F		26.7111	Normal	15	451	2	Aucune cicatrice		63495.2	63495.2			0	63495.2		33		273925	318262	0.860689				0		0	0	0	63495.2	0	0	0	7495.84	4118.86	3545.06	0.472937	63495.2	0.118054	0.0558319	0.472937	0.0558319	0.118054
F		14.7472	Normal	10	2449	1			75978.1	75978.1			0	75978.1		25		522680	507239	1.03044				0		0	0	0	75978.1	0	0	0	15671.2	14777.9	15227.8	0.971705	75978.1	0.206259	0.200423	0.971705	0.200423	0.206259
M		12.9444	Normal	30	278	1	Aucune cicatrice		72643.3	72643.3			0	72643.3		22		382187	258404	1.47903				0		0	0	0	72643.3	0	0	0	13904.4	9289.18	13739	0.988103	72643.3	0.191406	0.189129	0.988103	0.189129	0.191406
F		17.6667	Normal	21	289	2			61829.3	61829.3		62734	61829.3		AUCUN	#VALUE!	NON	282600	286736	0.985578		13324.6	2687.01	16011.7	20184.7	19893.6	17206.6	1.29134	61829.3	0.215507	0.321751	0.278292			0	0	61829.3	0	0	1.29134	0.278292	0.215507
F		16.1278	Normal	17	68	1	Aucune cicatrice		58056.7	58056.7		54014.5	58056.7		Rovamycine initialement relais par MA le 04/10/2011	39		604317	562241	1.07484				0		0	0	0	58056.7	0	0	0	139248	33398.1	35897.5	0.257795	58056.7	2.39848	0.618317	0.257795	0.618317	2.39848
F		16.875	Normal	20	600	1	Aucune cicatrice		76793.4	76793.4			0	76793.4		28		328850	222692	1.4767				0		0	0	0	76793.4	0	0	0	62579.8	21067	31109.8	0.497121	76793.4	0.814912	0.40511	0.497121	0.40511	0.814912
F		19.5083	Normal	7	89	2			70043.8	70043.8			0	70043.8	AUCUN	#VALUE!	NON	553190	543750	1.01736				0		0	0	0	70043.8	0	0	0	34524.9	31734.2	32285.2	0.935127	70043.8	0.492905	0.460929	0.935127	0.460929	0.492905
F		39.5472	Normal	7	62	2			72889.5	72889.5		70248.1	72889.5			26		413965	398964	1.0376		15807.7	189092	204900	232899	241656	52563.7	3.3252	72889.5	0.216872	3.31537	0.721142			0	0	72889.5	0	0	3.3252	0.721142	0.216872
F		53.8806		ZZ	666	2			77409.9	77409.9			0	77409.9		0		388240	278257	1.39526		51955.1	106314	158269	148035	206548	100234	1.92924	77409.9	0.671168	2.66823	1.29485			0	0	77409.9	0	0	1.92924	1.29485	0.671168
M		23.4306	Normal	6	86	1 péri pap	Aucune cicatrice		86242.1	86242.1			0	86242.1		22		359620	353081	1.01852				0		0	0	0	86242.1	0	0	0	31279.8	23575.8	24012.4	0.767665	86242.1	0.362697	0.27843	0.767665	0.27843	0.362697
M		49.1417	Normal	24	854	2 proche			78642.5	78642.5		58319.7	78642.5			21		78243.7	58024	1.34847		72047	115137	187184	153991	207653	92516	1.28411	78642.5	0.916133	2.64047	1.17641			0	0	78642.5	0	0	1.28411	1.17641	0.916133
F		23.0611	Normal	4	2461	1			15771.1	15771.1			0	15771.1	MZ avec relais par Bactrim prophy	43		90811.3	224676	0.404188				0		0	0	0	15771.1	0	0	0	23226.3	56071.7	22663.6	0.975771	15771.1	1.47271	1.43703	0.975771	1.43703	1.47271
M		19.4583	Normal	21	380	1			18763.4	18763.4			0	18763.4		34		97182.2	240408	0.404239		2142.89	3592.06	5734.95	22515.8	9101.77	5509.71	2.57116	18763.4	0.114206	0.485082	0.293642			0	0	18763.4	0	0	2.57116	0.293642	0.114206
M		35.4944	Normal	14	2154	2			52569.3	52569.3		59979.1	52569.3			22		50996.9	58185.1	0.87646				0		0	0	0	52569.3	0	0	0	75748.1	87815.4	76966.7	1.01609	52569.3	1.44092	1.4641	1.01609	1.4641	1.44092
M		20.7583	Normal	5	77	2			55277.6	55277.6		49254.2	55277.6			34		244717	218051	1.12229		25379.4	102302	127681	202989	227813	125511	4.94541	55277.6	0.459127	4.12126	2.27057			0	0	55277.6	0	0	4.94541	2.27057	0.459127
M		11.1889	Normal	8	987	1 péri pap	Aucune cicatrice		45376.2	45376.2			0	45376.2		32		191459	271867	0.704239				0		0	0	0	45376.2	0	0	0	3824.22	3947.7	2780.13	0.72698	45376.2	0.084278	0.0612684	0.72698	0.0612684	0.084278
M		15.85	Normal	7	666	1	Aucune cicatrice		57969.1	57969.1		63261.3	57969.1			25		530120	578517	0.916344				0		0	0	0	57969.1	0	0	0	9426.64	16189.8	14835.4	1.57378	57969.1	0.162615	0.255919	1.57378	0.255919	0.162615
F	Congénitale	17.0528	Normal	1	773	1			77365.8	77365.8			0	77365.8		30		357053	529723	0.674038		11729	24232.8	35961.8	73502.7	49543.6	25310.8	2.15797	77365.8	0.151605	0.640382	0.327158			0	0	77365.8	0	0	2.15797	0.327158	0.151605
F		17.45	Normal	15	18	2	Aucune cicatrice		54279.7	54279.7		56168.1	54279.7		AUCUN	#VALUE!	NON	228895	236858	0.966379				0		0	0	0	54279.7	0	0	0	59029.7	81530.6	78789.5	1.33474	54279.7	1.08751	1.45155	1.33474	1.45155	1.08751
M		30.3111	Normal	4	55	2			79652.6	79652.6			0	79652.6		20		555054	691777	0.80236		85753.1	53708.9	139462	179918	144359	90649.8	1.0571	79652.6	1.07659	1.81235	1.13806			0	0	79652.6	0	0	1.0571	1.13806	1.07659
M		52.7528	Normal	15	83	3			10915.6	10915.6		6944.28	10915.6			44		87276.7	55523.5	1.57189		51711.1	35165.9	86877	63793.9	100277	65110.9	1.25913	10915.6	4.73734	9.18654	5.96493			0	0	10915.6	0	0	1.25913	5.96493	4.73734	Optos
M		31.6833	ID	20	32	2		Oui	9246.01	9246.01			0	9246.01		25		40190.7	26200	1.53399		13941.8	65179.4	79121.2	57475.1	88166.5	22987	1.64879	9246.01	1.50787	9.53562	2.48616			0	0	9246.01	0	0	1.64879	2.48616	1.50787	Optos
F		39.025	Normal	20	1231	2 proche			99729.6	99729.6		55969.5	99729.6			20		223361	125353	1.78186				0		0	0	0	99729.6	0	0	0	264989	127561	227296	0.857757	99729.6	2.65708	2.27913	0.857757	2.27913	2.65708
F		29.7722	Normal	7	52	2			52609.3	52609.3			0	52609.3		20		129872	110032	1.18031		88523.3	40798.5	129322	135982	160501	119703	1.35222	52609.3	1.68265	3.05081	2.27532			0	0	52609.3	0	0	1.35222	2.27532	1.68265
F		26.8833	Normal	5	114	2			65053	65053		47088.7	65053		Arrêt précoce ttt mal toléré à J3 environ	3		61161.7	44271.9	1.3815				0		0	0	0	65053	0	0	0	186630	157770	217959	1.16787	65053	2.86889	3.35048	1.16787	3.35048	2.86889
M		21.475	ID	15	75	3			58257.2	58257.2			0	58257.2		40	NON	84331.8	86514.5	0.97477				0		0	0	0	58257.2	0	0	0	80869.9	290717	283382	3.50417	58257.2	1.38815	4.86432	3.50417	4.86432	1.38815
F		27.1639	Normal	30	28	2			64573	64573			0	64573	Arrêt précoce ttt mal toléré à J7 environ	7		546127	550514	0.99203				0		0	0	0	64573	0	0	0	11427.2	14686.6	14569.5	1.27499	64573	0.176965	0.225628	1.27499	0.225628	0.176965
M		34.1556	Normal	7	32	2			49212.3	49212.3			0	49212.3		35		134276	122592	1.0953		186528	80355.8	266883	282415	309330	228974	1.22756	49212.3	3.79027	6.28563	4.65279			0	0	49212.3	0	0	1.22756	4.65279	3.79027
M		28.3889		ZZ	491	1	Aucune cicatrice		95665.1	95665.1			0	95665.1		0		516304	543874	0.949309				0		0	0	0	95665.1	0	0	0	24670.8	9472.65	8992.47	0.364498	95665.1	0.257888	0.0939995	0.364498	0.0939995	0.257888
M		26.75	Normal	3	23	2			7319.74	7319.74		6598.15	7319.74			47		131701	118717	1.10936		8456.39	30783.1	39239.5	45463.8	50435.8	19652.8	2.32401	7319.74	1.15529	6.89039	2.6849			0	0	7319.74	0	0	2.32401	2.6849	1.15529	Optos
F		51.7861	ID	6	84	2			58917.8	58917.8		59620.4	58917.8			36		165586	167561	0.988215		106903	13344.9	120248	277902	274627	261282	2.44411	58917.8	1.81444	4.66118	4.43468			0	0	58917.8	0	0	2.44411	4.43468	1.81444
M		19.45	Normal	10	584	1 péri pap	Aucune cicatrice		64675.8	64675.8		60051.1	64675.8			42		548526	509303	1.07701				0		0	0	0	64675.8	0	0	0	9895.94	15862.6	17084.2	1.72639	64675.8	0.153008	0.264152	1.72639	0.264152	0.153008
F		32.6694	Normal	7	41	2 proche avec occlusion artérielle			66593.4	66593.4		57511.7	66593.4			25		290323	250730	1.15791				0		0	0	0	66593.4	0	0	0	200884	91691.6	106171	0.528518	66593.4	3.01657	1.59431	0.528518	1.59431	3.01657
M		22.5389	Normal	ZZ	702	1			58380	58380			0	58380		0		490428	477523	1.02702		13806.8	71036.6	84843.4	102167	104928	33891.8	2.45471	58380	0.236499	1.79733	0.580538			0	0	58380	0	0	2.45471	0.580538	0.236499
M		45.4556	Normal	5	118	3			69589.1	69589.1		70808.1	69589.1			28		35561.6	36184.6	0.982784				0		0	0	0	69589.1	0	0	0	119031	275112	270376	2.27149	69589.1	1.71048	3.88532	2.27149	3.88532	1.71048
